# Supplementary material for: High-efficiency reinforcement learning with hybrid architecture photonic integrated circuit
Source: Nat Commun. 2024 Feb 5;15:1044. doi: 10.1038/s41467-024-45305-z (PMC10844654; doi:10.1038/s41467-024-45305-z)
Supplement: Supplementary file 4 — Supplementary Data 1 [file 41467_2024_45305_MOESM4_ESM.xlsx]

## Sheet: Sheet1
0.5	0.212531	0.787469	0.284257	0.715743	0.088625	0.911375	0.087775	0.912225	0.401698	0.598302	0.411464	0.588536	0
0	0.212531	0.787469	0.284257	0.715743	0.088625	0.911375	0.087775	0.912225	0.401698	0.598302	0.411464	0.588536	0.5
0	0.5	0.787469	0.284257	0.715743	0.088625	0.911375	0.087775	0.912225	0.401698	0.598302	0.411464	0.588536	0.212531
0	0.5	0.212531	0.284257	0.715743	0.088625	0.911375	0.087775	0.912225	0.401698	0.598302	0.411464	0.588536	0.787469
0	0.5	0.212531	0.787469	0.715743	0.088625	0.911375	0.087775	0.912225	0.401698	0.598302	0.411464	0.588536	0.284257
0	0.5	0.212531	0.787469	0.284257	0.088625	0.911375	0.087775	0.912225	0.401698	0.598302	0.411464	0.588536	0.715743
0	0.5	0.212531	0.787469	0.284257	0.715743	0.911375	0.087775	0.912225	0.401698	0.598302	0.411464	0.588536	0.088625
0	0.5	0.212531	0.787469	0.284257	0.715743	0.088625	0.087775	0.912225	0.401698	0.598302	0.411464	0.588536	0.911375
0	0.5	0.212531	0.787469	0.284257	0.715743	0.088625	0.911375	0.912225	0.401698	0.598302	0.411464	0.588536	0.087775
0	0.5	0.212531	0.787469	0.284257	0.715743	0.088625	0.911375	0.087775	0.401698	0.598302	0.411464	0.588536	0.912225
0	0.5	0.212531	0.787469	0.284257	0.715743	0.088625	0.911375	0.087775	0.912225	0.598302	0.411464	0.588536	0.401698
0	0.5	0.212531	0.787469	0.284257	0.715743	0.088625	0.911375	0.087775	0.912225	0.401698	0.411464	0.588536	0.598302
0	0.5	0.212531	0.787469	0.284257	0.715743	0.088625	0.911375	0.087775	0.912225	0.401698	0.598302	0.588536	0.411464
0	0.5	0.212531	0.787469	0.284257	0.715743	0.088625	0.911375	0.087775	0.912225	0.401698	0.598302	0.411464	0.588536
0.212531	0.787469	0.284257	0.715743	0.088625	0.911375	0.087775	0.912225	0.401698	0.598302	0.411464	0.588536	0	0.5
0.5	0.787469	0.284257	0.715743	0.088625	0.911375	0.087775	0.912225	0.401698	0.598302	0.411464	0.588536	0	0.212531
0.5	0.212531	0.284257	0.715743	0.088625	0.911375	0.087775	0.912225	0.401698	0.598302	0.411464	0.588536	0	0.787469
0.5	0.212531	0.787469	0.715743	0.088625	0.911375	0.087775	0.912225	0.401698	0.598302	0.411464	0.588536	0	0.284257
0.5	0.212531	0.787469	0.284257	0.088625	0.911375	0.087775	0.912225	0.401698	0.598302	0.411464	0.588536	0	0.715743
0.5	0.212531	0.787469	0.284257	0.715743	0.911375	0.087775	0.912225	0.401698	0.598302	0.411464	0.588536	0	0.088625
0.5	0.212531	0.787469	0.284257	0.715743	0.088625	0.087775	0.912225	0.401698	0.598302	0.411464	0.588536	0	0.911375
0.5	0.212531	0.787469	0.284257	0.715743	0.088625	0.911375	0.912225	0.401698	0.598302	0.411464	0.588536	0	0.087775
0.5	0.212531	0.787469	0.284257	0.715743	0.088625	0.911375	0.087775	0.401698	0.598302	0.411464	0.588536	0	0.912225
0.5	0.212531	0.787469	0.284257	0.715743	0.088625	0.911375	0.087775	0.912225	0.598302	0.411464	0.588536	0	0.401698
0.5	0.212531	0.787469	0.284257	0.715743	0.088625	0.911375	0.087775	0.912225	0.401698	0.411464	0.588536	0	0.598302
0.5	0.212531	0.787469	0.284257	0.715743	0.088625	0.911375	0.087775	0.912225	0.401698	0.598302	0.588536	0	0.411464
0.5	0.212531	0.787469	0.284257	0.715743	0.088625	0.911375	0.087775	0.912225	0.401698	0.598302	0.411464	0	0.588536
0	0.787469	0.284257	0.715743	0.088625	0.911375	0.087775	0.912225	0.401698	0.598302	0.411464	0.588536	0.5	0.212531
0	0.212531	0.284257	0.715743	0.088625	0.911375	0.087775	0.912225	0.401698	0.598302	0.411464	0.588536	0.5	0.787469
0	0.212531	0.787469	0.715743	0.088625	0.911375	0.087775	0.912225	0.401698	0.598302	0.411464	0.588536	0.5	0.284257
0	0.212531	0.787469	0.284257	0.088625	0.911375	0.087775	0.912225	0.401698	0.598302	0.411464	0.588536	0.5	0.715743
0	0.212531	0.787469	0.284257	0.715743	0.911375	0.087775	0.912225	0.401698	0.598302	0.411464	0.588536	0.5	0.088625
0	0.212531	0.787469	0.284257	0.715743	0.088625	0.087775	0.912225	0.401698	0.598302	0.411464	0.588536	0.5	0.911375
0	0.212531	0.787469	0.284257	0.715743	0.088625	0.911375	0.912225	0.401698	0.598302	0.411464	0.588536	0.5	0.087775
0	0.212531	0.787469	0.284257	0.715743	0.088625	0.911375	0.087775	0.401698	0.598302	0.411464	0.588536	0.5	0.912225
0	0.212531	0.787469	0.284257	0.715743	0.088625	0.911375	0.087775	0.912225	0.598302	0.411464	0.588536	0.5	0.401698
0	0.212531	0.787469	0.284257	0.715743	0.088625	0.911375	0.087775	0.912225	0.401698	0.411464	0.588536	0.5	0.598302
0	0.212531	0.787469	0.284257	0.715743	0.088625	0.911375	0.087775	0.912225	0.401698	0.598302	0.588536	0.5	0.411464
0	0.212531	0.787469	0.284257	0.715743	0.088625	0.911375	0.087775	0.912225	0.401698	0.598302	0.411464	0.5	0.588536
0	0.5	0.284257	0.715743	0.088625	0.911375	0.087775	0.912225	0.401698	0.598302	0.411464	0.588536	0.212531	0.787469
0	0.5	0.787469	0.715743	0.088625	0.911375	0.087775	0.912225	0.401698	0.598302	0.411464	0.588536	0.212531	0.284257
0	0.5	0.787469	0.284257	0.088625	0.911375	0.087775	0.912225	0.401698	0.598302	0.411464	0.588536	0.212531	0.715743
0	0.5	0.787469	0.284257	0.715743	0.911375	0.087775	0.912225	0.401698	0.598302	0.411464	0.588536	0.212531	0.088625
0	0.5	0.787469	0.284257	0.715743	0.088625	0.087775	0.912225	0.401698	0.598302	0.411464	0.588536	0.212531	0.911375
0	0.5	0.787469	0.284257	0.715743	0.088625	0.911375	0.912225	0.401698	0.598302	0.411464	0.588536	0.212531	0.087775
0	0.5	0.787469	0.284257	0.715743	0.088625	0.911375	0.087775	0.401698	0.598302	0.411464	0.588536	0.212531	0.912225
0	0.5	0.787469	0.284257	0.715743	0.088625	0.911375	0.087775	0.912225	0.598302	0.411464	0.588536	0.212531	0.401698
0	0.5	0.787469	0.284257	0.715743	0.088625	0.911375	0.087775	0.912225	0.401698	0.411464	0.588536	0.212531	0.598302
0	0.5	0.787469	0.284257	0.715743	0.088625	0.911375	0.087775	0.912225	0.401698	0.598302	0.588536	0.212531	0.411464
0	0.5	0.787469	0.284257	0.715743	0.088625	0.911375	0.087775	0.912225	0.401698	0.598302	0.411464	0.212531	0.588536
0	0.5	0.212531	0.715743	0.088625	0.911375	0.087775	0.912225	0.401698	0.598302	0.411464	0.588536	0.787469	0.284257
0	0.5	0.212531	0.284257	0.088625	0.911375	0.087775	0.912225	0.401698	0.598302	0.411464	0.588536	0.787469	0.715743
0	0.5	0.212531	0.284257	0.715743	0.911375	0.087775	0.912225	0.401698	0.598302	0.411464	0.588536	0.787469	0.088625
0	0.5	0.212531	0.284257	0.715743	0.088625	0.087775	0.912225	0.401698	0.598302	0.411464	0.588536	0.787469	0.911375
0	0.5	0.212531	0.284257	0.715743	0.088625	0.911375	0.912225	0.401698	0.598302	0.411464	0.588536	0.787469	0.087775
0	0.5	0.212531	0.284257	0.715743	0.088625	0.911375	0.087775	0.401698	0.598302	0.411464	0.588536	0.787469	0.912225
0	0.5	0.212531	0.284257	0.715743	0.088625	0.911375	0.087775	0.912225	0.598302	0.411464	0.588536	0.787469	0.401698
0	0.5	0.212531	0.284257	0.715743	0.088625	0.911375	0.087775	0.912225	0.401698	0.411464	0.588536	0.787469	0.598302
0	0.5	0.212531	0.284257	0.715743	0.088625	0.911375	0.087775	0.912225	0.401698	0.598302	0.588536	0.787469	0.411464
0	0.5	0.212531	0.284257	0.715743	0.088625	0.911375	0.087775	0.912225	0.401698	0.598302	0.411464	0.787469	0.588536
0	0.5	0.212531	0.787469	0.088625	0.911375	0.087775	0.912225	0.401698	0.598302	0.411464	0.588536	0.284257	0.715743
0	0.5	0.212531	0.787469	0.715743	0.911375	0.087775	0.912225	0.401698	0.598302	0.411464	0.588536	0.284257	0.088625
0	0.5	0.212531	0.787469	0.715743	0.088625	0.087775	0.912225	0.401698	0.598302	0.411464	0.588536	0.284257	0.911375
0	0.5	0.212531	0.787469	0.715743	0.088625	0.911375	0.912225	0.401698	0.598302	0.411464	0.588536	0.284257	0.087775
0	0.5	0.212531	0.787469	0.715743	0.088625	0.911375	0.087775	0.401698	0.598302	0.411464	0.588536	0.284257	0.912225
0	0.5	0.212531	0.787469	0.715743	0.088625	0.911375	0.087775	0.912225	0.598302	0.411464	0.588536	0.284257	0.401698
0	0.5	0.212531	0.787469	0.715743	0.088625	0.911375	0.087775	0.912225	0.401698	0.411464	0.588536	0.284257	0.598302
0	0.5	0.212531	0.787469	0.715743	0.088625	0.911375	0.087775	0.912225	0.401698	0.598302	0.588536	0.284257	0.411464
0	0.5	0.212531	0.787469	0.715743	0.088625	0.911375	0.087775	0.912225	0.401698	0.598302	0.411464	0.284257	0.588536
0	0.5	0.212531	0.787469	0.284257	0.911375	0.087775	0.912225	0.401698	0.598302	0.411464	0.588536	0.715743	0.088625
0	0.5	0.212531	0.787469	0.284257	0.088625	0.087775	0.912225	0.401698	0.598302	0.411464	0.588536	0.715743	0.911375
0	0.5	0.212531	0.787469	0.284257	0.088625	0.911375	0.912225	0.401698	0.598302	0.411464	0.588536	0.715743	0.087775
0	0.5	0.212531	0.787469	0.284257	0.088625	0.911375	0.087775	0.401698	0.598302	0.411464	0.588536	0.715743	0.912225
0	0.5	0.212531	0.787469	0.284257	0.088625	0.911375	0.087775	0.912225	0.598302	0.411464	0.588536	0.715743	0.401698
0	0.5	0.212531	0.787469	0.284257	0.088625	0.911375	0.087775	0.912225	0.401698	0.411464	0.588536	0.715743	0.598302
0	0.5	0.212531	0.787469	0.284257	0.088625	0.911375	0.087775	0.912225	0.401698	0.598302	0.588536	0.715743	0.411464
0	0.5	0.212531	0.787469	0.284257	0.088625	0.911375	0.087775	0.912225	0.401698	0.598302	0.411464	0.715743	0.588536
0	0.5	0.212531	0.787469	0.284257	0.715743	0.087775	0.912225	0.401698	0.598302	0.411464	0.588536	0.088625	0.911375
0	0.5	0.212531	0.787469	0.284257	0.715743	0.911375	0.912225	0.401698	0.598302	0.411464	0.588536	0.088625	0.087775
0	0.5	0.212531	0.787469	0.284257	0.715743	0.911375	0.087775	0.401698	0.598302	0.411464	0.588536	0.088625	0.912225
0	0.5	0.212531	0.787469	0.284257	0.715743	0.911375	0.087775	0.912225	0.598302	0.411464	0.588536	0.088625	0.401698
0	0.5	0.212531	0.787469	0.284257	0.715743	0.911375	0.087775	0.912225	0.401698	0.411464	0.588536	0.088625	0.598302
0	0.5	0.212531	0.787469	0.284257	0.715743	0.911375	0.087775	0.912225	0.401698	0.598302	0.588536	0.088625	0.411464
0	0.5	0.212531	0.787469	0.284257	0.715743	0.911375	0.087775	0.912225	0.401698	0.598302	0.411464	0.088625	0.588536
0	0.5	0.212531	0.787469	0.284257	0.715743	0.088625	0.912225	0.401698	0.598302	0.411464	0.588536	0.911375	0.087775
0	0.5	0.212531	0.787469	0.284257	0.715743	0.088625	0.087775	0.401698	0.598302	0.411464	0.588536	0.911375	0.912225
0	0.5	0.212531	0.787469	0.284257	0.715743	0.088625	0.087775	0.912225	0.598302	0.411464	0.588536	0.911375	0.401698
0	0.5	0.212531	0.787469	0.284257	0.715743	0.088625	0.087775	0.912225	0.401698	0.411464	0.588536	0.911375	0.598302
0	0.5	0.212531	0.787469	0.284257	0.715743	0.088625	0.087775	0.912225	0.401698	0.598302	0.588536	0.911375	0.411464
0	0.5	0.212531	0.787469	0.284257	0.715743	0.088625	0.087775	0.912225	0.401698	0.598302	0.411464	0.911375	0.588536
0	0.5	0.212531	0.787469	0.284257	0.715743	0.088625	0.911375	0.401698	0.598302	0.411464	0.588536	0.087775	0.912225
0	0.5	0.212531	0.787469	0.284257	0.715743	0.088625	0.911375	0.912225	0.598302	0.411464	0.588536	0.087775	0.401698
0	0.5	0.212531	0.787469	0.284257	0.715743	0.088625	0.911375	0.912225	0.401698	0.411464	0.588536	0.087775	0.598302
0	0.5	0.212531	0.787469	0.284257	0.715743	0.088625	0.911375	0.912225	0.401698	0.598302	0.588536	0.087775	0.411464
0	0.5	0.212531	0.787469	0.284257	0.715743	0.088625	0.911375	0.912225	0.401698	0.598302	0.411464	0.087775	0.588536
0	0.5	0.212531	0.787469	0.284257	0.715743	0.088625	0.911375	0.087775	0.598302	0.411464	0.588536	0.912225	0.401698
0	0.5	0.212531	0.787469	0.284257	0.715743	0.088625	0.911375	0.087775	0.401698	0.411464	0.588536	0.912225	0.598302
0	0.5	0.212531	0.787469	0.284257	0.715743	0.088625	0.911375	0.087775	0.401698	0.598302	0.588536	0.912225	0.411464
0	0.5	0.212531	0.787469	0.284257	0.715743	0.088625	0.911375	0.087775	0.401698	0.598302	0.411464	0.912225	0.588536
0	0.5	0.212531	0.787469	0.284257	0.715743	0.088625	0.911375	0.087775	0.912225	0.411464	0.588536	0.401698	0.598302
0	0.5	0.212531	0.787469	0.284257	0.715743	0.088625	0.911375	0.087775	0.912225	0.598302	0.588536	0.401698	0.411464
0	0.5	0.212531	0.787469	0.284257	0.715743	0.088625	0.911375	0.087775	0.912225	0.598302	0.411464	0.401698	0.588536
0	0.5	0.212531	0.787469	0.284257	0.715743	0.088625	0.911375	0.087775	0.912225	0.401698	0.588536	0.598302	0.411464
0	0.5	0.212531	0.787469	0.284257	0.715743	0.088625	0.911375	0.087775	0.912225	0.401698	0.411464	0.598302	0.588536
0	0.5	0.212531	0.787469	0.284257	0.715743	0.088625	0.911375	0.087775	0.912225	0.401698	0.598302	0.411464	0.588536
0.787469	0.284257	0.715743	0.088625	0.911375	0.087775	0.912225	0.401698	0.598302	0.411464	0.588536	0	0.5	0.212531
0.212531	0.284257	0.715743	0.088625	0.911375	0.087775	0.912225	0.401698	0.598302	0.411464	0.588536	0	0.5	0.787469
0.212531	0.787469	0.715743	0.088625	0.911375	0.087775	0.912225	0.401698	0.598302	0.411464	0.588536	0	0.5	0.284257
0.212531	0.787469	0.284257	0.088625	0.911375	0.087775	0.912225	0.401698	0.598302	0.411464	0.588536	0	0.5	0.715743
0.212531	0.787469	0.284257	0.715743	0.911375	0.087775	0.912225	0.401698	0.598302	0.411464	0.588536	0	0.5	0.088625
0.212531	0.787469	0.284257	0.715743	0.088625	0.087775	0.912225	0.401698	0.598302	0.411464	0.588536	0	0.5	0.911375
0.212531	0.787469	0.284257	0.715743	0.088625	0.911375	0.912225	0.401698	0.598302	0.411464	0.588536	0	0.5	0.087775
0.212531	0.787469	0.284257	0.715743	0.088625	0.911375	0.087775	0.401698	0.598302	0.411464	0.588536	0	0.5	0.912225
0.212531	0.787469	0.284257	0.715743	0.088625	0.911375	0.087775	0.912225	0.598302	0.411464	0.588536	0	0.5	0.401698
0.212531	0.787469	0.284257	0.715743	0.088625	0.911375	0.087775	0.912225	0.401698	0.411464	0.588536	0	0.5	0.598302
0.212531	0.787469	0.284257	0.715743	0.088625	0.911375	0.087775	0.912225	0.401698	0.598302	0.588536	0	0.5	0.411464
0.212531	0.787469	0.284257	0.715743	0.088625	0.911375	0.087775	0.912225	0.401698	0.598302	0.411464	0	0.5	0.588536
0.5	0.284257	0.715743	0.088625	0.911375	0.087775	0.912225	0.401698	0.598302	0.411464	0.588536	0	0.212531	0.787469
0.5	0.787469	0.715743	0.088625	0.911375	0.087775	0.912225	0.401698	0.598302	0.411464	0.588536	0	0.212531	0.284257
0.5	0.787469	0.284257	0.088625	0.911375	0.087775	0.912225	0.401698	0.598302	0.411464	0.588536	0	0.212531	0.715743
0.5	0.787469	0.284257	0.715743	0.911375	0.087775	0.912225	0.401698	0.598302	0.411464	0.588536	0	0.212531	0.088625
0.5	0.787469	0.284257	0.715743	0.088625	0.087775	0.912225	0.401698	0.598302	0.411464	0.588536	0	0.212531	0.911375
0.5	0.787469	0.284257	0.715743	0.088625	0.911375	0.912225	0.401698	0.598302	0.411464	0.588536	0	0.212531	0.087775
0.5	0.787469	0.284257	0.715743	0.088625	0.911375	0.087775	0.401698	0.598302	0.411464	0.588536	0	0.212531	0.912225
0.5	0.787469	0.284257	0.715743	0.088625	0.911375	0.087775	0.912225	0.598302	0.411464	0.588536	0	0.212531	0.401698
0.5	0.787469	0.284257	0.715743	0.088625	0.911375	0.087775	0.912225	0.401698	0.411464	0.588536	0	0.212531	0.598302
0.5	0.787469	0.284257	0.715743	0.088625	0.911375	0.087775	0.912225	0.401698	0.598302	0.588536	0	0.212531	0.411464
0.5	0.787469	0.284257	0.715743	0.088625	0.911375	0.087775	0.912225	0.401698	0.598302	0.411464	0	0.212531	0.588536
0.5	0.212531	0.715743	0.088625	0.911375	0.087775	0.912225	0.401698	0.598302	0.411464	0.588536	0	0.787469	0.284257
0.5	0.212531	0.284257	0.088625	0.911375	0.087775	0.912225	0.401698	0.598302	0.411464	0.588536	0	0.787469	0.715743
0.5	0.212531	0.284257	0.715743	0.911375	0.087775	0.912225	0.401698	0.598302	0.411464	0.588536	0	0.787469	0.088625
0.5	0.212531	0.284257	0.715743	0.088625	0.087775	0.912225	0.401698	0.598302	0.411464	0.588536	0	0.787469	0.911375
0.5	0.212531	0.284257	0.715743	0.088625	0.911375	0.912225	0.401698	0.598302	0.411464	0.588536	0	0.787469	0.087775
0.5	0.212531	0.284257	0.715743	0.088625	0.911375	0.087775	0.401698	0.598302	0.411464	0.588536	0	0.787469	0.912225
0.5	0.212531	0.284257	0.715743	0.088625	0.911375	0.087775	0.912225	0.598302	0.411464	0.588536	0	0.787469	0.401698
0.5	0.212531	0.284257	0.715743	0.088625	0.911375	0.087775	0.912225	0.401698	0.411464	0.588536	0	0.787469	0.598302
0.5	0.212531	0.284257	0.715743	0.088625	0.911375	0.087775	0.912225	0.401698	0.598302	0.588536	0	0.787469	0.411464
0.5	0.212531	0.284257	0.715743	0.088625	0.911375	0.087775	0.912225	0.401698	0.598302	0.411464	0	0.787469	0.588536
0.5	0.212531	0.787469	0.088625	0.911375	0.087775	0.912225	0.401698	0.598302	0.411464	0.588536	0	0.284257	0.715743
0.5	0.212531	0.787469	0.715743	0.911375	0.087775	0.912225	0.401698	0.598302	0.411464	0.588536	0	0.284257	0.088625
0.5	0.212531	0.787469	0.715743	0.088625	0.087775	0.912225	0.401698	0.598302	0.411464	0.588536	0	0.284257	0.911375
0.5	0.212531	0.787469	0.715743	0.088625	0.911375	0.912225	0.401698	0.598302	0.411464	0.588536	0	0.284257	0.087775
0.5	0.212531	0.787469	0.715743	0.088625	0.911375	0.087775	0.401698	0.598302	0.411464	0.588536	0	0.284257	0.912225
0.5	0.212531	0.787469	0.715743	0.088625	0.911375	0.087775	0.912225	0.598302	0.411464	0.588536	0	0.284257	0.401698
0.5	0.212531	0.787469	0.715743	0.088625	0.911375	0.087775	0.912225	0.401698	0.411464	0.588536	0	0.284257	0.598302
0.5	0.212531	0.787469	0.715743	0.088625	0.911375	0.087775	0.912225	0.401698	0.598302	0.588536	0	0.284257	0.411464
0.5	0.212531	0.787469	0.715743	0.088625	0.911375	0.087775	0.912225	0.401698	0.598302	0.411464	0	0.284257	0.588536
0.5	0.212531	0.787469	0.284257	0.911375	0.087775	0.912225	0.401698	0.598302	0.411464	0.588536	0	0.715743	0.088625
0.5	0.212531	0.787469	0.284257	0.088625	0.087775	0.912225	0.401698	0.598302	0.411464	0.588536	0	0.715743	0.911375
0.5	0.212531	0.787469	0.284257	0.088625	0.911375	0.912225	0.401698	0.598302	0.411464	0.588536	0	0.715743	0.087775
0.5	0.212531	0.787469	0.284257	0.088625	0.911375	0.087775	0.401698	0.598302	0.411464	0.588536	0	0.715743	0.912225
0.5	0.212531	0.787469	0.284257	0.088625	0.911375	0.087775	0.912225	0.598302	0.411464	0.588536	0	0.715743	0.401698
0.5	0.212531	0.787469	0.284257	0.088625	0.911375	0.087775	0.912225	0.401698	0.411464	0.588536	0	0.715743	0.598302
0.5	0.212531	0.787469	0.284257	0.088625	0.911375	0.087775	0.912225	0.401698	0.598302	0.588536	0	0.715743	0.411464
0.5	0.212531	0.787469	0.284257	0.088625	0.911375	0.087775	0.912225	0.401698	0.598302	0.411464	0	0.715743	0.588536
0.5	0.212531	0.787469	0.284257	0.715743	0.087775	0.912225	0.401698	0.598302	0.411464	0.588536	0	0.088625	0.911375
0.5	0.212531	0.787469	0.284257	0.715743	0.911375	0.912225	0.401698	0.598302	0.411464	0.588536	0	0.088625	0.087775
0.5	0.212531	0.787469	0.284257	0.715743	0.911375	0.087775	0.401698	0.598302	0.411464	0.588536	0	0.088625	0.912225
0.5	0.212531	0.787469	0.284257	0.715743	0.911375	0.087775	0.912225	0.598302	0.411464	0.588536	0	0.088625	0.401698
0.5	0.212531	0.787469	0.284257	0.715743	0.911375	0.087775	0.912225	0.401698	0.411464	0.588536	0	0.088625	0.598302
0.5	0.212531	0.787469	0.284257	0.715743	0.911375	0.087775	0.912225	0.401698	0.598302	0.588536	0	0.088625	0.411464
0.5	0.212531	0.787469	0.284257	0.715743	0.911375	0.087775	0.912225	0.401698	0.598302	0.411464	0	0.088625	0.588536
0.5	0.212531	0.787469	0.284257	0.715743	0.088625	0.912225	0.401698	0.598302	0.411464	0.588536	0	0.911375	0.087775
0.5	0.212531	0.787469	0.284257	0.715743	0.088625	0.087775	0.401698	0.598302	0.411464	0.588536	0	0.911375	0.912225
0.5	0.212531	0.787469	0.284257	0.715743	0.088625	0.087775	0.912225	0.598302	0.411464	0.588536	0	0.911375	0.401698
0.5	0.212531	0.787469	0.284257	0.715743	0.088625	0.087775	0.912225	0.401698	0.411464	0.588536	0	0.911375	0.598302
0.5	0.212531	0.787469	0.284257	0.715743	0.088625	0.087775	0.912225	0.401698	0.598302	0.588536	0	0.911375	0.411464
0.5	0.212531	0.787469	0.284257	0.715743	0.088625	0.087775	0.912225	0.401698	0.598302	0.411464	0	0.911375	0.588536
0.5	0.212531	0.787469	0.284257	0.715743	0.088625	0.911375	0.401698	0.598302	0.411464	0.588536	0	0.087775	0.912225
0.5	0.212531	0.787469	0.284257	0.715743	0.088625	0.911375	0.912225	0.598302	0.411464	0.588536	0	0.087775	0.401698
0.5	0.212531	0.787469	0.284257	0.715743	0.088625	0.911375	0.912225	0.401698	0.411464	0.588536	0	0.087775	0.598302
0.5	0.212531	0.787469	0.284257	0.715743	0.088625	0.911375	0.912225	0.401698	0.598302	0.588536	0	0.087775	0.411464
0.5	0.212531	0.787469	0.284257	0.715743	0.088625	0.911375	0.912225	0.401698	0.598302	0.411464	0	0.087775	0.588536
0.5	0.212531	0.787469	0.284257	0.715743	0.088625	0.911375	0.087775	0.598302	0.411464	0.588536	0	0.912225	0.401698
0.5	0.212531	0.787469	0.284257	0.715743	0.088625	0.911375	0.087775	0.401698	0.411464	0.588536	0	0.912225	0.598302
0.5	0.212531	0.787469	0.284257	0.715743	0.088625	0.911375	0.087775	0.401698	0.598302	0.588536	0	0.912225	0.411464
0.5	0.212531	0.787469	0.284257	0.715743	0.088625	0.911375	0.087775	0.401698	0.598302	0.411464	0	0.912225	0.588536
0.5	0.212531	0.787469	0.284257	0.715743	0.088625	0.911375	0.087775	0.912225	0.411464	0.588536	0	0.401698	0.598302
0.5	0.212531	0.787469	0.284257	0.715743	0.088625	0.911375	0.087775	0.912225	0.598302	0.588536	0	0.401698	0.411464
0.5	0.212531	0.787469	0.284257	0.715743	0.088625	0.911375	0.087775	0.912225	0.598302	0.411464	0	0.401698	0.588536
0.5	0.212531	0.787469	0.284257	0.715743	0.088625	0.911375	0.087775	0.912225	0.401698	0.588536	0	0.598302	0.411464
0.5	0.212531	0.787469	0.284257	0.715743	0.088625	0.911375	0.087775	0.912225	0.401698	0.411464	0	0.598302	0.588536
0.5	0.212531	0.787469	0.284257	0.715743	0.088625	0.911375	0.087775	0.912225	0.401698	0.598302	0	0.411464	0.588536
0	0.284257	0.715743	0.088625	0.911375	0.087775	0.912225	0.401698	0.598302	0.411464	0.588536	0.5	0.212531	0.787469
0	0.787469	0.715743	0.088625	0.911375	0.087775	0.912225	0.401698	0.598302	0.411464	0.588536	0.5	0.212531	0.284257
0	0.787469	0.284257	0.088625	0.911375	0.087775	0.912225	0.401698	0.598302	0.411464	0.588536	0.5	0.212531	0.715743
0	0.787469	0.284257	0.715743	0.911375	0.087775	0.912225	0.401698	0.598302	0.411464	0.588536	0.5	0.212531	0.088625
0	0.787469	0.284257	0.715743	0.088625	0.087775	0.912225	0.401698	0.598302	0.411464	0.588536	0.5	0.212531	0.911375
0	0.787469	0.284257	0.715743	0.088625	0.911375	0.912225	0.401698	0.598302	0.411464	0.588536	0.5	0.212531	0.087775
0	0.787469	0.284257	0.715743	0.088625	0.911375	0.087775	0.401698	0.598302	0.411464	0.588536	0.5	0.212531	0.912225
0	0.787469	0.284257	0.715743	0.088625	0.911375	0.087775	0.912225	0.598302	0.411464	0.588536	0.5	0.212531	0.401698
0	0.787469	0.284257	0.715743	0.088625	0.911375	0.087775	0.912225	0.401698	0.411464	0.588536	0.5	0.212531	0.598302
0	0.787469	0.284257	0.715743	0.088625	0.911375	0.087775	0.912225	0.401698	0.598302	0.588536	0.5	0.212531	0.411464
0	0.787469	0.284257	0.715743	0.088625	0.911375	0.087775	0.912225	0.401698	0.598302	0.411464	0.5	0.212531	0.588536
0	0.212531	0.715743	0.088625	0.911375	0.087775	0.912225	0.401698	0.598302	0.411464	0.588536	0.5	0.787469	0.284257
0	0.212531	0.284257	0.088625	0.911375	0.087775	0.912225	0.401698	0.598302	0.411464	0.588536	0.5	0.787469	0.715743
0	0.212531	0.284257	0.715743	0.911375	0.087775	0.912225	0.401698	0.598302	0.411464	0.588536	0.5	0.787469	0.088625
0	0.212531	0.284257	0.715743	0.088625	0.087775	0.912225	0.401698	0.598302	0.411464	0.588536	0.5	0.787469	0.911375
0	0.212531	0.284257	0.715743	0.088625	0.911375	0.912225	0.401698	0.598302	0.411464	0.588536	0.5	0.787469	0.087775
0	0.212531	0.284257	0.715743	0.088625	0.911375	0.087775	0.401698	0.598302	0.411464	0.588536	0.5	0.787469	0.912225
0	0.212531	0.284257	0.715743	0.088625	0.911375	0.087775	0.912225	0.598302	0.411464	0.588536	0.5	0.787469	0.401698
0	0.212531	0.284257	0.715743	0.088625	0.911375	0.087775	0.912225	0.401698	0.411464	0.588536	0.5	0.787469	0.598302
0	0.212531	0.284257	0.715743	0.088625	0.911375	0.087775	0.912225	0.401698	0.598302	0.588536	0.5	0.787469	0.411464
0	0.212531	0.284257	0.715743	0.088625	0.911375	0.087775	0.912225	0.401698	0.598302	0.411464	0.5	0.787469	0.588536
0	0.212531	0.787469	0.088625	0.911375	0.087775	0.912225	0.401698	0.598302	0.411464	0.588536	0.5	0.284257	0.715743
0	0.212531	0.787469	0.715743	0.911375	0.087775	0.912225	0.401698	0.598302	0.411464	0.588536	0.5	0.284257	0.088625
0	0.212531	0.787469	0.715743	0.088625	0.087775	0.912225	0.401698	0.598302	0.411464	0.588536	0.5	0.284257	0.911375
0	0.212531	0.787469	0.715743	0.088625	0.911375	0.912225	0.401698	0.598302	0.411464	0.588536	0.5	0.284257	0.087775
0	0.212531	0.787469	0.715743	0.088625	0.911375	0.087775	0.401698	0.598302	0.411464	0.588536	0.5	0.284257	0.912225
0	0.212531	0.787469	0.715743	0.088625	0.911375	0.087775	0.912225	0.598302	0.411464	0.588536	0.5	0.284257	0.401698
0	0.212531	0.787469	0.715743	0.088625	0.911375	0.087775	0.912225	0.401698	0.411464	0.588536	0.5	0.284257	0.598302
0	0.212531	0.787469	0.715743	0.088625	0.911375	0.087775	0.912225	0.401698	0.598302	0.588536	0.5	0.284257	0.411464
0	0.212531	0.787469	0.715743	0.088625	0.911375	0.087775	0.912225	0.401698	0.598302	0.411464	0.5	0.284257	0.588536
0	0.212531	0.787469	0.284257	0.911375	0.087775	0.912225	0.401698	0.598302	0.411464	0.588536	0.5	0.715743	0.088625
0	0.212531	0.787469	0.284257	0.088625	0.087775	0.912225	0.401698	0.598302	0.411464	0.588536	0.5	0.715743	0.911375
0	0.212531	0.787469	0.284257	0.088625	0.911375	0.912225	0.401698	0.598302	0.411464	0.588536	0.5	0.715743	0.087775
0	0.212531	0.787469	0.284257	0.088625	0.911375	0.087775	0.401698	0.598302	0.411464	0.588536	0.5	0.715743	0.912225
0	0.212531	0.787469	0.284257	0.088625	0.911375	0.087775	0.912225	0.598302	0.411464	0.588536	0.5	0.715743	0.401698
0	0.212531	0.787469	0.284257	0.088625	0.911375	0.087775	0.912225	0.401698	0.411464	0.588536	0.5	0.715743	0.598302
0	0.212531	0.787469	0.284257	0.088625	0.911375	0.087775	0.912225	0.401698	0.598302	0.588536	0.5	0.715743	0.411464
0	0.212531	0.787469	0.284257	0.088625	0.911375	0.087775	0.912225	0.401698	0.598302	0.411464	0.5	0.715743	0.588536
0	0.212531	0.787469	0.284257	0.715743	0.087775	0.912225	0.401698	0.598302	0.411464	0.588536	0.5	0.088625	0.911375
0	0.212531	0.787469	0.284257	0.715743	0.911375	0.912225	0.401698	0.598302	0.411464	0.588536	0.5	0.088625	0.087775
0	0.212531	0.787469	0.284257	0.715743	0.911375	0.087775	0.401698	0.598302	0.411464	0.588536	0.5	0.088625	0.912225
0	0.212531	0.787469	0.284257	0.715743	0.911375	0.087775	0.912225	0.598302	0.411464	0.588536	0.5	0.088625	0.401698
0	0.212531	0.787469	0.284257	0.715743	0.911375	0.087775	0.912225	0.401698	0.411464	0.588536	0.5	0.088625	0.598302
0	0.212531	0.787469	0.284257	0.715743	0.911375	0.087775	0.912225	0.401698	0.598302	0.588536	0.5	0.088625	0.411464
0	0.212531	0.787469	0.284257	0.715743	0.911375	0.087775	0.912225	0.401698	0.598302	0.411464	0.5	0.088625	0.588536
0	0.212531	0.787469	0.284257	0.715743	0.088625	0.912225	0.401698	0.598302	0.411464	0.588536	0.5	0.911375	0.087775
0	0.212531	0.787469	0.284257	0.715743	0.088625	0.087775	0.401698	0.598302	0.411464	0.588536	0.5	0.911375	0.912225
0	0.212531	0.787469	0.284257	0.715743	0.088625	0.087775	0.912225	0.598302	0.411464	0.588536	0.5	0.911375	0.401698
0	0.212531	0.787469	0.284257	0.715743	0.088625	0.087775	0.912225	0.401698	0.411464	0.588536	0.5	0.911375	0.598302
0	0.212531	0.787469	0.284257	0.715743	0.088625	0.087775	0.912225	0.401698	0.598302	0.588536	0.5	0.911375	0.411464
0	0.212531	0.787469	0.284257	0.715743	0.088625	0.087775	0.912225	0.401698	0.598302	0.411464	0.5	0.911375	0.588536
0	0.212531	0.787469	0.284257	0.715743	0.088625	0.911375	0.401698	0.598302	0.411464	0.588536	0.5	0.087775	0.912225
0	0.212531	0.787469	0.284257	0.715743	0.088625	0.911375	0.912225	0.598302	0.411464	0.588536	0.5	0.087775	0.401698
0	0.212531	0.787469	0.284257	0.715743	0.088625	0.911375	0.912225	0.401698	0.411464	0.588536	0.5	0.087775	0.598302
0	0.212531	0.787469	0.284257	0.715743	0.088625	0.911375	0.912225	0.401698	0.598302	0.588536	0.5	0.087775	0.411464
0	0.212531	0.787469	0.284257	0.715743	0.088625	0.911375	0.912225	0.401698	0.598302	0.411464	0.5	0.087775	0.588536
0	0.212531	0.787469	0.284257	0.715743	0.088625	0.911375	0.087775	0.598302	0.411464	0.588536	0.5	0.912225	0.401698
0	0.212531	0.787469	0.284257	0.715743	0.088625	0.911375	0.087775	0.401698	0.411464	0.588536	0.5	0.912225	0.598302
0	0.212531	0.787469	0.284257	0.715743	0.088625	0.911375	0.087775	0.401698	0.598302	0.588536	0.5	0.912225	0.411464
0	0.212531	0.787469	0.284257	0.715743	0.088625	0.911375	0.087775	0.401698	0.598302	0.411464	0.5	0.912225	0.588536
0	0.212531	0.787469	0.284257	0.715743	0.088625	0.911375	0.087775	0.912225	0.411464	0.588536	0.5	0.401698	0.598302
0	0.212531	0.787469	0.284257	0.715743	0.088625	0.911375	0.087775	0.912225	0.598302	0.588536	0.5	0.401698	0.411464
0	0.212531	0.787469	0.284257	0.715743	0.088625	0.911375	0.087775	0.912225	0.598302	0.411464	0.5	0.401698	0.588536
0	0.212531	0.787469	0.284257	0.715743	0.088625	0.911375	0.087775	0.912225	0.401698	0.588536	0.5	0.598302	0.411464
0	0.212531	0.787469	0.284257	0.715743	0.088625	0.911375	0.087775	0.912225	0.401698	0.411464	0.5	0.598302	0.588536
0	0.212531	0.787469	0.284257	0.715743	0.088625	0.911375	0.087775	0.912225	0.401698	0.598302	0.5	0.411464	0.588536
0	0.5	0.715743	0.088625	0.911375	0.087775	0.912225	0.401698	0.598302	0.411464	0.588536	0.212531	0.787469	0.284257
0	0.5	0.284257	0.088625	0.911375	0.087775	0.912225	0.401698	0.598302	0.411464	0.588536	0.212531	0.787469	0.715743
0	0.5	0.284257	0.715743	0.911375	0.087775	0.912225	0.401698	0.598302	0.411464	0.588536	0.212531	0.787469	0.088625
0	0.5	0.284257	0.715743	0.088625	0.087775	0.912225	0.401698	0.598302	0.411464	0.588536	0.212531	0.787469	0.911375
0	0.5	0.284257	0.715743	0.088625	0.911375	0.912225	0.401698	0.598302	0.411464	0.588536	0.212531	0.787469	0.087775
0	0.5	0.284257	0.715743	0.088625	0.911375	0.087775	0.401698	0.598302	0.411464	0.588536	0.212531	0.787469	0.912225
0	0.5	0.284257	0.715743	0.088625	0.911375	0.087775	0.912225	0.598302	0.411464	0.588536	0.212531	0.787469	0.401698
0	0.5	0.284257	0.715743	0.088625	0.911375	0.087775	0.912225	0.401698	0.411464	0.588536	0.212531	0.787469	0.598302
0	0.5	0.284257	0.715743	0.088625	0.911375	0.087775	0.912225	0.401698	0.598302	0.588536	0.212531	0.787469	0.411464
0	0.5	0.284257	0.715743	0.088625	0.911375	0.087775	0.912225	0.401698	0.598302	0.411464	0.212531	0.787469	0.588536
0	0.5	0.787469	0.088625	0.911375	0.087775	0.912225	0.401698	0.598302	0.411464	0.588536	0.212531	0.284257	0.715743
0	0.5	0.787469	0.715743	0.911375	0.087775	0.912225	0.401698	0.598302	0.411464	0.588536	0.212531	0.284257	0.088625
0	0.5	0.787469	0.715743	0.088625	0.087775	0.912225	0.401698	0.598302	0.411464	0.588536	0.212531	0.284257	0.911375
0	0.5	0.787469	0.715743	0.088625	0.911375	0.912225	0.401698	0.598302	0.411464	0.588536	0.212531	0.284257	0.087775
0	0.5	0.787469	0.715743	0.088625	0.911375	0.087775	0.401698	0.598302	0.411464	0.588536	0.212531	0.284257	0.912225
0	0.5	0.787469	0.715743	0.088625	0.911375	0.087775	0.912225	0.598302	0.411464	0.588536	0.212531	0.284257	0.401698
0	0.5	0.787469	0.715743	0.088625	0.911375	0.087775	0.912225	0.401698	0.411464	0.588536	0.212531	0.284257	0.598302
0	0.5	0.787469	0.715743	0.088625	0.911375	0.087775	0.912225	0.401698	0.598302	0.588536	0.212531	0.284257	0.411464
0	0.5	0.787469	0.715743	0.088625	0.911375	0.087775	0.912225	0.401698	0.598302	0.411464	0.212531	0.284257	0.588536
0	0.5	0.787469	0.284257	0.911375	0.087775	0.912225	0.401698	0.598302	0.411464	0.588536	0.212531	0.715743	0.088625
0	0.5	0.787469	0.284257	0.088625	0.087775	0.912225	0.401698	0.598302	0.411464	0.588536	0.212531	0.715743	0.911375
0	0.5	0.787469	0.284257	0.088625	0.911375	0.912225	0.401698	0.598302	0.411464	0.588536	0.212531	0.715743	0.087775
0	0.5	0.787469	0.284257	0.088625	0.911375	0.087775	0.401698	0.598302	0.411464	0.588536	0.212531	0.715743	0.912225
0	0.5	0.787469	0.284257	0.088625	0.911375	0.087775	0.912225	0.598302	0.411464	0.588536	0.212531	0.715743	0.401698
0	0.5	0.787469	0.284257	0.088625	0.911375	0.087775	0.912225	0.401698	0.411464	0.588536	0.212531	0.715743	0.598302
0	0.5	0.787469	0.284257	0.088625	0.911375	0.087775	0.912225	0.401698	0.598302	0.588536	0.212531	0.715743	0.411464
0	0.5	0.787469	0.284257	0.088625	0.911375	0.087775	0.912225	0.401698	0.598302	0.411464	0.212531	0.715743	0.588536
0	0.5	0.787469	0.284257	0.715743	0.087775	0.912225	0.401698	0.598302	0.411464	0.588536	0.212531	0.088625	0.911375
0	0.5	0.787469	0.284257	0.715743	0.911375	0.912225	0.401698	0.598302	0.411464	0.588536	0.212531	0.088625	0.087775
0	0.5	0.787469	0.284257	0.715743	0.911375	0.087775	0.401698	0.598302	0.411464	0.588536	0.212531	0.088625	0.912225
0	0.5	0.787469	0.284257	0.715743	0.911375	0.087775	0.912225	0.598302	0.411464	0.588536	0.212531	0.088625	0.401698
0	0.5	0.787469	0.284257	0.715743	0.911375	0.087775	0.912225	0.401698	0.411464	0.588536	0.212531	0.088625	0.598302
0	0.5	0.787469	0.284257	0.715743	0.911375	0.087775	0.912225	0.401698	0.598302	0.588536	0.212531	0.088625	0.411464
0	0.5	0.787469	0.284257	0.715743	0.911375	0.087775	0.912225	0.401698	0.598302	0.411464	0.212531	0.088625	0.588536
0	0.5	0.787469	0.284257	0.715743	0.088625	0.912225	0.401698	0.598302	0.411464	0.588536	0.212531	0.911375	0.087775
0	0.5	0.787469	0.284257	0.715743	0.088625	0.087775	0.401698	0.598302	0.411464	0.588536	0.212531	0.911375	0.912225
0	0.5	0.787469	0.284257	0.715743	0.088625	0.087775	0.912225	0.598302	0.411464	0.588536	0.212531	0.911375	0.401698
0	0.5	0.787469	0.284257	0.715743	0.088625	0.087775	0.912225	0.401698	0.411464	0.588536	0.212531	0.911375	0.598302
0	0.5	0.787469	0.284257	0.715743	0.088625	0.087775	0.912225	0.401698	0.598302	0.588536	0.212531	0.911375	0.411464
0	0.5	0.787469	0.284257	0.715743	0.088625	0.087775	0.912225	0.401698	0.598302	0.411464	0.212531	0.911375	0.588536
0	0.5	0.787469	0.284257	0.715743	0.088625	0.911375	0.401698	0.598302	0.411464	0.588536	0.212531	0.087775	0.912225
0	0.5	0.787469	0.284257	0.715743	0.088625	0.911375	0.912225	0.598302	0.411464	0.588536	0.212531	0.087775	0.401698
0	0.5	0.787469	0.284257	0.715743	0.088625	0.911375	0.912225	0.401698	0.411464	0.588536	0.212531	0.087775	0.598302
0	0.5	0.787469	0.284257	0.715743	0.088625	0.911375	0.912225	0.401698	0.598302	0.588536	0.212531	0.087775	0.411464
0	0.5	0.787469	0.284257	0.715743	0.088625	0.911375	0.912225	0.401698	0.598302	0.411464	0.212531	0.087775	0.588536
0	0.5	0.787469	0.284257	0.715743	0.088625	0.911375	0.087775	0.598302	0.411464	0.588536	0.212531	0.912225	0.401698
0	0.5	0.787469	0.284257	0.715743	0.088625	0.911375	0.087775	0.401698	0.411464	0.588536	0.212531	0.912225	0.598302
0	0.5	0.787469	0.284257	0.715743	0.088625	0.911375	0.087775	0.401698	0.598302	0.588536	0.212531	0.912225	0.411464
0	0.5	0.787469	0.284257	0.715743	0.088625	0.911375	0.087775	0.401698	0.598302	0.411464	0.212531	0.912225	0.588536
0	0.5	0.787469	0.284257	0.715743	0.088625	0.911375	0.087775	0.912225	0.411464	0.588536	0.212531	0.401698	0.598302
0	0.5	0.787469	0.284257	0.715743	0.088625	0.911375	0.087775	0.912225	0.598302	0.588536	0.212531	0.401698	0.411464
0	0.5	0.787469	0.284257	0.715743	0.088625	0.911375	0.087775	0.912225	0.598302	0.411464	0.212531	0.401698	0.588536
0	0.5	0.787469	0.284257	0.715743	0.088625	0.911375	0.087775	0.912225	0.401698	0.588536	0.212531	0.598302	0.411464
0	0.5	0.787469	0.284257	0.715743	0.088625	0.911375	0.087775	0.912225	0.401698	0.411464	0.212531	0.598302	0.588536
0	0.5	0.787469	0.284257	0.715743	0.088625	0.911375	0.087775	0.912225	0.401698	0.598302	0.212531	0.411464	0.588536
0	0.5	0.212531	0.088625	0.911375	0.087775	0.912225	0.401698	0.598302	0.411464	0.588536	0.787469	0.284257	0.715743
0	0.5	0.212531	0.715743	0.911375	0.087775	0.912225	0.401698	0.598302	0.411464	0.588536	0.787469	0.284257	0.088625
0	0.5	0.212531	0.715743	0.088625	0.087775	0.912225	0.401698	0.598302	0.411464	0.588536	0.787469	0.284257	0.911375
0	0.5	0.212531	0.715743	0.088625	0.911375	0.912225	0.401698	0.598302	0.411464	0.588536	0.787469	0.284257	0.087775
0	0.5	0.212531	0.715743	0.088625	0.911375	0.087775	0.401698	0.598302	0.411464	0.588536	0.787469	0.284257	0.912225
0	0.5	0.212531	0.715743	0.088625	0.911375	0.087775	0.912225	0.598302	0.411464	0.588536	0.787469	0.284257	0.401698
0	0.5	0.212531	0.715743	0.088625	0.911375	0.087775	0.912225	0.401698	0.411464	0.588536	0.787469	0.284257	0.598302
0	0.5	0.212531	0.715743	0.088625	0.911375	0.087775	0.912225	0.401698	0.598302	0.588536	0.787469	0.284257	0.411464
0	0.5	0.212531	0.715743	0.088625	0.911375	0.087775	0.912225	0.401698	0.598302	0.411464	0.787469	0.284257	0.588536
0	0.5	0.212531	0.284257	0.911375	0.087775	0.912225	0.401698	0.598302	0.411464	0.588536	0.787469	0.715743	0.088625
0	0.5	0.212531	0.284257	0.088625	0.087775	0.912225	0.401698	0.598302	0.411464	0.588536	0.787469	0.715743	0.911375
0	0.5	0.212531	0.284257	0.088625	0.911375	0.912225	0.401698	0.598302	0.411464	0.588536	0.787469	0.715743	0.087775
0	0.5	0.212531	0.284257	0.088625	0.911375	0.087775	0.401698	0.598302	0.411464	0.588536	0.787469	0.715743	0.912225
0	0.5	0.212531	0.284257	0.088625	0.911375	0.087775	0.912225	0.598302	0.411464	0.588536	0.787469	0.715743	0.401698
0	0.5	0.212531	0.284257	0.088625	0.911375	0.087775	0.912225	0.401698	0.411464	0.588536	0.787469	0.715743	0.598302
0	0.5	0.212531	0.284257	0.088625	0.911375	0.087775	0.912225	0.401698	0.598302	0.588536	0.787469	0.715743	0.411464
0	0.5	0.212531	0.284257	0.088625	0.911375	0.087775	0.912225	0.401698	0.598302	0.411464	0.787469	0.715743	0.588536
0	0.5	0.212531	0.284257	0.715743	0.087775	0.912225	0.401698	0.598302	0.411464	0.588536	0.787469	0.088625	0.911375
0	0.5	0.212531	0.284257	0.715743	0.911375	0.912225	0.401698	0.598302	0.411464	0.588536	0.787469	0.088625	0.087775
0	0.5	0.212531	0.284257	0.715743	0.911375	0.087775	0.401698	0.598302	0.411464	0.588536	0.787469	0.088625	0.912225
0	0.5	0.212531	0.284257	0.715743	0.911375	0.087775	0.912225	0.598302	0.411464	0.588536	0.787469	0.088625	0.401698
0	0.5	0.212531	0.284257	0.715743	0.911375	0.087775	0.912225	0.401698	0.411464	0.588536	0.787469	0.088625	0.598302
0	0.5	0.212531	0.284257	0.715743	0.911375	0.087775	0.912225	0.401698	0.598302	0.588536	0.787469	0.088625	0.411464
0	0.5	0.212531	0.284257	0.715743	0.911375	0.087775	0.912225	0.401698	0.598302	0.411464	0.787469	0.088625	0.588536
0	0.5	0.212531	0.284257	0.715743	0.088625	0.912225	0.401698	0.598302	0.411464	0.588536	0.787469	0.911375	0.087775
0	0.5	0.212531	0.284257	0.715743	0.088625	0.087775	0.401698	0.598302	0.411464	0.588536	0.787469	0.911375	0.912225
0	0.5	0.212531	0.284257	0.715743	0.088625	0.087775	0.912225	0.598302	0.411464	0.588536	0.787469	0.911375	0.401698
0	0.5	0.212531	0.284257	0.715743	0.088625	0.087775	0.912225	0.401698	0.411464	0.588536	0.787469	0.911375	0.598302
0	0.5	0.212531	0.284257	0.715743	0.088625	0.087775	0.912225	0.401698	0.598302	0.588536	0.787469	0.911375	0.411464
0	0.5	0.212531	0.284257	0.715743	0.088625	0.087775	0.912225	0.401698	0.598302	0.411464	0.787469	0.911375	0.588536
0	0.5	0.212531	0.284257	0.715743	0.088625	0.911375	0.401698	0.598302	0.411464	0.588536	0.787469	0.087775	0.912225
0	0.5	0.212531	0.284257	0.715743	0.088625	0.911375	0.912225	0.598302	0.411464	0.588536	0.787469	0.087775	0.401698
0	0.5	0.212531	0.284257	0.715743	0.088625	0.911375	0.912225	0.401698	0.411464	0.588536	0.787469	0.087775	0.598302
0	0.5	0.212531	0.284257	0.715743	0.088625	0.911375	0.912225	0.401698	0.598302	0.588536	0.787469	0.087775	0.411464
0	0.5	0.212531	0.284257	0.715743	0.088625	0.911375	0.912225	0.401698	0.598302	0.411464	0.787469	0.087775	0.588536
0	0.5	0.212531	0.284257	0.715743	0.088625	0.911375	0.087775	0.598302	0.411464	0.588536	0.787469	0.912225	0.401698
0	0.5	0.212531	0.284257	0.715743	0.088625	0.911375	0.087775	0.401698	0.411464	0.588536	0.787469	0.912225	0.598302
0	0.5	0.212531	0.284257	0.715743	0.088625	0.911375	0.087775	0.401698	0.598302	0.588536	0.787469	0.912225	0.411464
0	0.5	0.212531	0.284257	0.715743	0.088625	0.911375	0.087775	0.401698	0.598302	0.411464	0.787469	0.912225	0.588536
0	0.5	0.212531	0.284257	0.715743	0.088625	0.911375	0.087775	0.912225	0.411464	0.588536	0.787469	0.401698	0.598302
0	0.5	0.212531	0.284257	0.715743	0.088625	0.911375	0.087775	0.912225	0.598302	0.588536	0.787469	0.401698	0.411464
0	0.5	0.212531	0.284257	0.715743	0.088625	0.911375	0.087775	0.912225	0.598302	0.411464	0.787469	0.401698	0.588536
0	0.5	0.212531	0.284257	0.715743	0.088625	0.911375	0.087775	0.912225	0.401698	0.588536	0.787469	0.598302	0.411464
0	0.5	0.212531	0.284257	0.715743	0.088625	0.911375	0.087775	0.912225	0.401698	0.411464	0.787469	0.598302	0.588536
0	0.5	0.212531	0.284257	0.715743	0.088625	0.911375	0.087775	0.912225	0.401698	0.598302	0.787469	0.411464	0.588536
0	0.5	0.212531	0.787469	0.911375	0.087775	0.912225	0.401698	0.598302	0.411464	0.588536	0.284257	0.715743	0.088625
0	0.5	0.212531	0.787469	0.088625	0.087775	0.912225	0.401698	0.598302	0.411464	0.588536	0.284257	0.715743	0.911375
0	0.5	0.212531	0.787469	0.088625	0.911375	0.912225	0.401698	0.598302	0.411464	0.588536	0.284257	0.715743	0.087775
0	0.5	0.212531	0.787469	0.088625	0.911375	0.087775	0.401698	0.598302	0.411464	0.588536	0.284257	0.715743	0.912225
0	0.5	0.212531	0.787469	0.088625	0.911375	0.087775	0.912225	0.598302	0.411464	0.588536	0.284257	0.715743	0.401698
0	0.5	0.212531	0.787469	0.088625	0.911375	0.087775	0.912225	0.401698	0.411464	0.588536	0.284257	0.715743	0.598302
0	0.5	0.212531	0.787469	0.088625	0.911375	0.087775	0.912225	0.401698	0.598302	0.588536	0.284257	0.715743	0.411464
0	0.5	0.212531	0.787469	0.088625	0.911375	0.087775	0.912225	0.401698	0.598302	0.411464	0.284257	0.715743	0.588536
0	0.5	0.212531	0.787469	0.715743	0.087775	0.912225	0.401698	0.598302	0.411464	0.588536	0.284257	0.088625	0.911375
0	0.5	0.212531	0.787469	0.715743	0.911375	0.912225	0.401698	0.598302	0.411464	0.588536	0.284257	0.088625	0.087775
0	0.5	0.212531	0.787469	0.715743	0.911375	0.087775	0.401698	0.598302	0.411464	0.588536	0.284257	0.088625	0.912225
0	0.5	0.212531	0.787469	0.715743	0.911375	0.087775	0.912225	0.598302	0.411464	0.588536	0.284257	0.088625	0.401698
0	0.5	0.212531	0.787469	0.715743	0.911375	0.087775	0.912225	0.401698	0.411464	0.588536	0.284257	0.088625	0.598302
0	0.5	0.212531	0.787469	0.715743	0.911375	0.087775	0.912225	0.401698	0.598302	0.588536	0.284257	0.088625	0.411464
0	0.5	0.212531	0.787469	0.715743	0.911375	0.087775	0.912225	0.401698	0.598302	0.411464	0.284257	0.088625	0.588536
0	0.5	0.212531	0.787469	0.715743	0.088625	0.912225	0.401698	0.598302	0.411464	0.588536	0.284257	0.911375	0.087775
0	0.5	0.212531	0.787469	0.715743	0.088625	0.087775	0.401698	0.598302	0.411464	0.588536	0.284257	0.911375	0.912225
0	0.5	0.212531	0.787469	0.715743	0.088625	0.087775	0.912225	0.598302	0.411464	0.588536	0.284257	0.911375	0.401698
0	0.5	0.212531	0.787469	0.715743	0.088625	0.087775	0.912225	0.401698	0.411464	0.588536	0.284257	0.911375	0.598302
0	0.5	0.212531	0.787469	0.715743	0.088625	0.087775	0.912225	0.401698	0.598302	0.588536	0.284257	0.911375	0.411464
0	0.5	0.212531	0.787469	0.715743	0.088625	0.087775	0.912225	0.401698	0.598302	0.411464	0.284257	0.911375	0.588536
0	0.5	0.212531	0.787469	0.715743	0.088625	0.911375	0.401698	0.598302	0.411464	0.588536	0.284257	0.087775	0.912225
0	0.5	0.212531	0.787469	0.715743	0.088625	0.911375	0.912225	0.598302	0.411464	0.588536	0.284257	0.087775	0.401698
0	0.5	0.212531	0.787469	0.715743	0.088625	0.911375	0.912225	0.401698	0.411464	0.588536	0.284257	0.087775	0.598302
0	0.5	0.212531	0.787469	0.715743	0.088625	0.911375	0.912225	0.401698	0.598302	0.588536	0.284257	0.087775	0.411464
0	0.5	0.212531	0.787469	0.715743	0.088625	0.911375	0.912225	0.401698	0.598302	0.411464	0.284257	0.087775	0.588536
0	0.5	0.212531	0.787469	0.715743	0.088625	0.911375	0.087775	0.598302	0.411464	0.588536	0.284257	0.912225	0.401698
0	0.5	0.212531	0.787469	0.715743	0.088625	0.911375	0.087775	0.401698	0.411464	0.588536	0.284257	0.912225	0.598302
0	0.5	0.212531	0.787469	0.715743	0.088625	0.911375	0.087775	0.401698	0.598302	0.588536	0.284257	0.912225	0.411464
0	0.5	0.212531	0.787469	0.715743	0.088625	0.911375	0.087775	0.401698	0.598302	0.411464	0.284257	0.912225	0.588536
0	0.5	0.212531	0.787469	0.715743	0.088625	0.911375	0.087775	0.912225	0.411464	0.588536	0.284257	0.401698	0.598302
0	0.5	0.212531	0.787469	0.715743	0.088625	0.911375	0.087775	0.912225	0.598302	0.588536	0.284257	0.401698	0.411464
0	0.5	0.212531	0.787469	0.715743	0.088625	0.911375	0.087775	0.912225	0.598302	0.411464	0.284257	0.401698	0.588536
0	0.5	0.212531	0.787469	0.715743	0.088625	0.911375	0.087775	0.912225	0.401698	0.588536	0.284257	0.598302	0.411464
0	0.5	0.212531	0.787469	0.715743	0.088625	0.911375	0.087775	0.912225	0.401698	0.411464	0.284257	0.598302	0.588536
0	0.5	0.212531	0.787469	0.715743	0.088625	0.911375	0.087775	0.912225	0.401698	0.598302	0.284257	0.411464	0.588536
0	0.5	0.212531	0.787469	0.284257	0.087775	0.912225	0.401698	0.598302	0.411464	0.588536	0.715743	0.088625	0.911375
0	0.5	0.212531	0.787469	0.284257	0.911375	0.912225	0.401698	0.598302	0.411464	0.588536	0.715743	0.088625	0.087775
0	0.5	0.212531	0.787469	0.284257	0.911375	0.087775	0.401698	0.598302	0.411464	0.588536	0.715743	0.088625	0.912225
0	0.5	0.212531	0.787469	0.284257	0.911375	0.087775	0.912225	0.598302	0.411464	0.588536	0.715743	0.088625	0.401698
0	0.5	0.212531	0.787469	0.284257	0.911375	0.087775	0.912225	0.401698	0.411464	0.588536	0.715743	0.088625	0.598302
0	0.5	0.212531	0.787469	0.284257	0.911375	0.087775	0.912225	0.401698	0.598302	0.588536	0.715743	0.088625	0.411464
0	0.5	0.212531	0.787469	0.284257	0.911375	0.087775	0.912225	0.401698	0.598302	0.411464	0.715743	0.088625	0.588536
0	0.5	0.212531	0.787469	0.284257	0.088625	0.912225	0.401698	0.598302	0.411464	0.588536	0.715743	0.911375	0.087775
0	0.5	0.212531	0.787469	0.284257	0.088625	0.087775	0.401698	0.598302	0.411464	0.588536	0.715743	0.911375	0.912225
0	0.5	0.212531	0.787469	0.284257	0.088625	0.087775	0.912225	0.598302	0.411464	0.588536	0.715743	0.911375	0.401698
0	0.5	0.212531	0.787469	0.284257	0.088625	0.087775	0.912225	0.401698	0.411464	0.588536	0.715743	0.911375	0.598302
0	0.5	0.212531	0.787469	0.284257	0.088625	0.087775	0.912225	0.401698	0.598302	0.588536	0.715743	0.911375	0.411464
0	0.5	0.212531	0.787469	0.284257	0.088625	0.087775	0.912225	0.401698	0.598302	0.411464	0.715743	0.911375	0.588536
0	0.5	0.212531	0.787469	0.284257	0.088625	0.911375	0.401698	0.598302	0.411464	0.588536	0.715743	0.087775	0.912225
0	0.5	0.212531	0.787469	0.284257	0.088625	0.911375	0.912225	0.598302	0.411464	0.588536	0.715743	0.087775	0.401698
0	0.5	0.212531	0.787469	0.284257	0.088625	0.911375	0.912225	0.401698	0.411464	0.588536	0.715743	0.087775	0.598302
0	0.5	0.212531	0.787469	0.284257	0.088625	0.911375	0.912225	0.401698	0.598302	0.588536	0.715743	0.087775	0.411464
0	0.5	0.212531	0.787469	0.284257	0.088625	0.911375	0.912225	0.401698	0.598302	0.411464	0.715743	0.087775	0.588536
0	0.5	0.212531	0.787469	0.284257	0.088625	0.911375	0.087775	0.598302	0.411464	0.588536	0.715743	0.912225	0.401698
0	0.5	0.212531	0.787469	0.284257	0.088625	0.911375	0.087775	0.401698	0.411464	0.588536	0.715743	0.912225	0.598302
0	0.5	0.212531	0.787469	0.284257	0.088625	0.911375	0.087775	0.401698	0.598302	0.588536	0.715743	0.912225	0.411464
0	0.5	0.212531	0.787469	0.284257	0.088625	0.911375	0.087775	0.401698	0.598302	0.411464	0.715743	0.912225	0.588536
0	0.5	0.212531	0.787469	0.284257	0.088625	0.911375	0.087775	0.912225	0.411464	0.588536	0.715743	0.401698	0.598302
0	0.5	0.212531	0.787469	0.284257	0.088625	0.911375	0.087775	0.912225	0.598302	0.588536	0.715743	0.401698	0.411464
0	0.5	0.212531	0.787469	0.284257	0.088625	0.911375	0.087775	0.912225	0.598302	0.411464	0.715743	0.401698	0.588536
0	0.5	0.212531	0.787469	0.284257	0.088625	0.911375	0.087775	0.912225	0.401698	0.588536	0.715743	0.598302	0.411464
0	0.5	0.212531	0.787469	0.284257	0.088625	0.911375	0.087775	0.912225	0.401698	0.411464	0.715743	0.598302	0.588536
0	0.5	0.212531	0.787469	0.284257	0.088625	0.911375	0.087775	0.912225	0.401698	0.598302	0.715743	0.411464	0.588536
0	0.5	0.212531	0.787469	0.284257	0.715743	0.912225	0.401698	0.598302	0.411464	0.588536	0.088625	0.911375	0.087775
0	0.5	0.212531	0.787469	0.284257	0.715743	0.087775	0.401698	0.598302	0.411464	0.588536	0.088625	0.911375	0.912225
0	0.5	0.212531	0.787469	0.284257	0.715743	0.087775	0.912225	0.598302	0.411464	0.588536	0.088625	0.911375	0.401698
0	0.5	0.212531	0.787469	0.284257	0.715743	0.087775	0.912225	0.401698	0.411464	0.588536	0.088625	0.911375	0.598302
0	0.5	0.212531	0.787469	0.284257	0.715743	0.087775	0.912225	0.401698	0.598302	0.588536	0.088625	0.911375	0.411464
0	0.5	0.212531	0.787469	0.284257	0.715743	0.087775	0.912225	0.401698	0.598302	0.411464	0.088625	0.911375	0.588536
0	0.5	0.212531	0.787469	0.284257	0.715743	0.911375	0.401698	0.598302	0.411464	0.588536	0.088625	0.087775	0.912225
0	0.5	0.212531	0.787469	0.284257	0.715743	0.911375	0.912225	0.598302	0.411464	0.588536	0.088625	0.087775	0.401698
0	0.5	0.212531	0.787469	0.284257	0.715743	0.911375	0.912225	0.401698	0.411464	0.588536	0.088625	0.087775	0.598302
0	0.5	0.212531	0.787469	0.284257	0.715743	0.911375	0.912225	0.401698	0.598302	0.588536	0.088625	0.087775	0.411464
0	0.5	0.212531	0.787469	0.284257	0.715743	0.911375	0.912225	0.401698	0.598302	0.411464	0.088625	0.087775	0.588536
0	0.5	0.212531	0.787469	0.284257	0.715743	0.911375	0.087775	0.598302	0.411464	0.588536	0.088625	0.912225	0.401698
0	0.5	0.212531	0.787469	0.284257	0.715743	0.911375	0.087775	0.401698	0.411464	0.588536	0.088625	0.912225	0.598302
0	0.5	0.212531	0.787469	0.284257	0.715743	0.911375	0.087775	0.401698	0.598302	0.588536	0.088625	0.912225	0.411464
0	0.5	0.212531	0.787469	0.284257	0.715743	0.911375	0.087775	0.401698	0.598302	0.411464	0.088625	0.912225	0.588536
0	0.5	0.212531	0.787469	0.284257	0.715743	0.911375	0.087775	0.912225	0.411464	0.588536	0.088625	0.401698	0.598302
0	0.5	0.212531	0.787469	0.284257	0.715743	0.911375	0.087775	0.912225	0.598302	0.588536	0.088625	0.401698	0.411464
0	0.5	0.212531	0.787469	0.284257	0.715743	0.911375	0.087775	0.912225	0.598302	0.411464	0.088625	0.401698	0.588536
0	0.5	0.212531	0.787469	0.284257	0.715743	0.911375	0.087775	0.912225	0.401698	0.588536	0.088625	0.598302	0.411464
0	0.5	0.212531	0.787469	0.284257	0.715743	0.911375	0.087775	0.912225	0.401698	0.411464	0.088625	0.598302	0.588536
0	0.5	0.212531	0.787469	0.284257	0.715743	0.911375	0.087775	0.912225	0.401698	0.598302	0.088625	0.411464	0.588536
0	0.5	0.212531	0.787469	0.284257	0.715743	0.088625	0.401698	0.598302	0.411464	0.588536	0.911375	0.087775	0.912225
0	0.5	0.212531	0.787469	0.284257	0.715743	0.088625	0.912225	0.598302	0.411464	0.588536	0.911375	0.087775	0.401698
0	0.5	0.212531	0.787469	0.284257	0.715743	0.088625	0.912225	0.401698	0.411464	0.588536	0.911375	0.087775	0.598302
0	0.5	0.212531	0.787469	0.284257	0.715743	0.088625	0.912225	0.401698	0.598302	0.588536	0.911375	0.087775	0.411464
0	0.5	0.212531	0.787469	0.284257	0.715743	0.088625	0.912225	0.401698	0.598302	0.411464	0.911375	0.087775	0.588536
0	0.5	0.212531	0.787469	0.284257	0.715743	0.088625	0.087775	0.598302	0.411464	0.588536	0.911375	0.912225	0.401698
0	0.5	0.212531	0.787469	0.284257	0.715743	0.088625	0.087775	0.401698	0.411464	0.588536	0.911375	0.912225	0.598302
0	0.5	0.212531	0.787469	0.284257	0.715743	0.088625	0.087775	0.401698	0.598302	0.588536	0.911375	0.912225	0.411464
0	0.5	0.212531	0.787469	0.284257	0.715743	0.088625	0.087775	0.401698	0.598302	0.411464	0.911375	0.912225	0.588536
0	0.5	0.212531	0.787469	0.284257	0.715743	0.088625	0.087775	0.912225	0.411464	0.588536	0.911375	0.401698	0.598302
0	0.5	0.212531	0.787469	0.284257	0.715743	0.088625	0.087775	0.912225	0.598302	0.588536	0.911375	0.401698	0.411464
0	0.5	0.212531	0.787469	0.284257	0.715743	0.088625	0.087775	0.912225	0.598302	0.411464	0.911375	0.401698	0.588536
0	0.5	0.212531	0.787469	0.284257	0.715743	0.088625	0.087775	0.912225	0.401698	0.588536	0.911375	0.598302	0.411464
0	0.5	0.212531	0.787469	0.284257	0.715743	0.088625	0.087775	0.912225	0.401698	0.411464	0.911375	0.598302	0.588536
0	0.5	0.212531	0.787469	0.284257	0.715743	0.088625	0.087775	0.912225	0.401698	0.598302	0.911375	0.411464	0.588536
0	0.5	0.212531	0.787469	0.284257	0.715743	0.088625	0.911375	0.598302	0.411464	0.588536	0.087775	0.912225	0.401698
0	0.5	0.212531	0.787469	0.284257	0.715743	0.088625	0.911375	0.401698	0.411464	0.588536	0.087775	0.912225	0.598302
0	0.5	0.212531	0.787469	0.284257	0.715743	0.088625	0.911375	0.401698	0.598302	0.588536	0.087775	0.912225	0.411464
0	0.5	0.212531	0.787469	0.284257	0.715743	0.088625	0.911375	0.401698	0.598302	0.411464	0.087775	0.912225	0.588536
0	0.5	0.212531	0.787469	0.284257	0.715743	0.088625	0.911375	0.912225	0.411464	0.588536	0.087775	0.401698	0.598302
0	0.5	0.212531	0.787469	0.284257	0.715743	0.088625	0.911375	0.912225	0.598302	0.588536	0.087775	0.401698	0.411464
0	0.5	0.212531	0.787469	0.284257	0.715743	0.088625	0.911375	0.912225	0.598302	0.411464	0.087775	0.401698	0.588536
0	0.5	0.212531	0.787469	0.284257	0.715743	0.088625	0.911375	0.912225	0.401698	0.588536	0.087775	0.598302	0.411464
0	0.5	0.212531	0.787469	0.284257	0.715743	0.088625	0.911375	0.912225	0.401698	0.411464	0.087775	0.598302	0.588536
0	0.5	0.212531	0.787469	0.284257	0.715743	0.088625	0.911375	0.912225	0.401698	0.598302	0.087775	0.411464	0.588536
0	0.5	0.212531	0.787469	0.284257	0.715743	0.088625	0.911375	0.087775	0.411464	0.588536	0.912225	0.401698	0.598302
0	0.5	0.212531	0.787469	0.284257	0.715743	0.088625	0.911375	0.087775	0.598302	0.588536	0.912225	0.401698	0.411464
0	0.5	0.212531	0.787469	0.284257	0.715743	0.088625	0.911375	0.087775	0.598302	0.411464	0.912225	0.401698	0.588536
0	0.5	0.212531	0.787469	0.284257	0.715743	0.088625	0.911375	0.087775	0.401698	0.588536	0.912225	0.598302	0.411464
0	0.5	0.212531	0.787469	0.284257	0.715743	0.088625	0.911375	0.087775	0.401698	0.411464	0.912225	0.598302	0.588536
0	0.5	0.212531	0.787469	0.284257	0.715743	0.088625	0.911375	0.087775	0.401698	0.598302	0.912225	0.411464	0.588536
0	0.5	0.212531	0.787469	0.284257	0.715743	0.088625	0.911375	0.087775	0.912225	0.588536	0.401698	0.598302	0.411464
0	0.5	0.212531	0.787469	0.284257	0.715743	0.088625	0.911375	0.087775	0.912225	0.411464	0.401698	0.598302	0.588536
0	0.5	0.212531	0.787469	0.284257	0.715743	0.088625	0.911375	0.087775	0.912225	0.598302	0.401698	0.411464	0.588536
0	0.5	0.212531	0.787469	0.284257	0.715743	0.088625	0.911375	0.087775	0.912225	0.401698	0.598302	0.411464	0.588536
0.284257	0.715743	0.088625	0.911375	0.087775	0.912225	0.401698	0.598302	0.411464	0.588536	0	0.5	0.212531	0.787469
0.787469	0.715743	0.088625	0.911375	0.087775	0.912225	0.401698	0.598302	0.411464	0.588536	0	0.5	0.212531	0.284257
0.787469	0.284257	0.088625	0.911375	0.087775	0.912225	0.401698	0.598302	0.411464	0.588536	0	0.5	0.212531	0.715743
0.787469	0.284257	0.715743	0.911375	0.087775	0.912225	0.401698	0.598302	0.411464	0.588536	0	0.5	0.212531	0.088625
0.787469	0.284257	0.715743	0.088625	0.087775	0.912225	0.401698	0.598302	0.411464	0.588536	0	0.5	0.212531	0.911375
0.787469	0.284257	0.715743	0.088625	0.911375	0.912225	0.401698	0.598302	0.411464	0.588536	0	0.5	0.212531	0.087775
0.787469	0.284257	0.715743	0.088625	0.911375	0.087775	0.401698	0.598302	0.411464	0.588536	0	0.5	0.212531	0.912225
0.787469	0.284257	0.715743	0.088625	0.911375	0.087775	0.912225	0.598302	0.411464	0.588536	0	0.5	0.212531	0.401698
0.787469	0.284257	0.715743	0.088625	0.911375	0.087775	0.912225	0.401698	0.411464	0.588536	0	0.5	0.212531	0.598302
0.787469	0.284257	0.715743	0.088625	0.911375	0.087775	0.912225	0.401698	0.598302	0.588536	0	0.5	0.212531	0.411464
0.787469	0.284257	0.715743	0.088625	0.911375	0.087775	0.912225	0.401698	0.598302	0.411464	0	0.5	0.212531	0.588536
0.212531	0.715743	0.088625	0.911375	0.087775	0.912225	0.401698	0.598302	0.411464	0.588536	0	0.5	0.787469	0.284257
0.212531	0.284257	0.088625	0.911375	0.087775	0.912225	0.401698	0.598302	0.411464	0.588536	0	0.5	0.787469	0.715743
0.212531	0.284257	0.715743	0.911375	0.087775	0.912225	0.401698	0.598302	0.411464	0.588536	0	0.5	0.787469	0.088625
0.212531	0.284257	0.715743	0.088625	0.087775	0.912225	0.401698	0.598302	0.411464	0.588536	0	0.5	0.787469	0.911375
0.212531	0.284257	0.715743	0.088625	0.911375	0.912225	0.401698	0.598302	0.411464	0.588536	0	0.5	0.787469	0.087775
0.212531	0.284257	0.715743	0.088625	0.911375	0.087775	0.401698	0.598302	0.411464	0.588536	0	0.5	0.787469	0.912225
0.212531	0.284257	0.715743	0.088625	0.911375	0.087775	0.912225	0.598302	0.411464	0.588536	0	0.5	0.787469	0.401698
0.212531	0.284257	0.715743	0.088625	0.911375	0.087775	0.912225	0.401698	0.411464	0.588536	0	0.5	0.787469	0.598302
0.212531	0.284257	0.715743	0.088625	0.911375	0.087775	0.912225	0.401698	0.598302	0.588536	0	0.5	0.787469	0.411464
0.212531	0.284257	0.715743	0.088625	0.911375	0.087775	0.912225	0.401698	0.598302	0.411464	0	0.5	0.787469	0.588536
0.212531	0.787469	0.088625	0.911375	0.087775	0.912225	0.401698	0.598302	0.411464	0.588536	0	0.5	0.284257	0.715743
0.212531	0.787469	0.715743	0.911375	0.087775	0.912225	0.401698	0.598302	0.411464	0.588536	0	0.5	0.284257	0.088625
0.212531	0.787469	0.715743	0.088625	0.087775	0.912225	0.401698	0.598302	0.411464	0.588536	0	0.5	0.284257	0.911375
0.212531	0.787469	0.715743	0.088625	0.911375	0.912225	0.401698	0.598302	0.411464	0.588536	0	0.5	0.284257	0.087775
0.212531	0.787469	0.715743	0.088625	0.911375	0.087775	0.401698	0.598302	0.411464	0.588536	0	0.5	0.284257	0.912225
0.212531	0.787469	0.715743	0.088625	0.911375	0.087775	0.912225	0.598302	0.411464	0.588536	0	0.5	0.284257	0.401698
0.212531	0.787469	0.715743	0.088625	0.911375	0.087775	0.912225	0.401698	0.411464	0.588536	0	0.5	0.284257	0.598302
0.212531	0.787469	0.715743	0.088625	0.911375	0.087775	0.912225	0.401698	0.598302	0.588536	0	0.5	0.284257	0.411464
0.212531	0.787469	0.715743	0.088625	0.911375	0.087775	0.912225	0.401698	0.598302	0.411464	0	0.5	0.284257	0.588536
0.212531	0.787469	0.284257	0.911375	0.087775	0.912225	0.401698	0.598302	0.411464	0.588536	0	0.5	0.715743	0.088625
0.212531	0.787469	0.284257	0.088625	0.087775	0.912225	0.401698	0.598302	0.411464	0.588536	0	0.5	0.715743	0.911375
0.212531	0.787469	0.284257	0.088625	0.911375	0.912225	0.401698	0.598302	0.411464	0.588536	0	0.5	0.715743	0.087775
0.212531	0.787469	0.284257	0.088625	0.911375	0.087775	0.401698	0.598302	0.411464	0.588536	0	0.5	0.715743	0.912225
0.212531	0.787469	0.284257	0.088625	0.911375	0.087775	0.912225	0.598302	0.411464	0.588536	0	0.5	0.715743	0.401698
0.212531	0.787469	0.284257	0.088625	0.911375	0.087775	0.912225	0.401698	0.411464	0.588536	0	0.5	0.715743	0.598302
0.212531	0.787469	0.284257	0.088625	0.911375	0.087775	0.912225	0.401698	0.598302	0.588536	0	0.5	0.715743	0.411464
0.212531	0.787469	0.284257	0.088625	0.911375	0.087775	0.912225	0.401698	0.598302	0.411464	0	0.5	0.715743	0.588536
0.212531	0.787469	0.284257	0.715743	0.087775	0.912225	0.401698	0.598302	0.411464	0.588536	0	0.5	0.088625	0.911375
0.212531	0.787469	0.284257	0.715743	0.911375	0.912225	0.401698	0.598302	0.411464	0.588536	0	0.5	0.088625	0.087775
0.212531	0.787469	0.284257	0.715743	0.911375	0.087775	0.401698	0.598302	0.411464	0.588536	0	0.5	0.088625	0.912225
0.212531	0.787469	0.284257	0.715743	0.911375	0.087775	0.912225	0.598302	0.411464	0.588536	0	0.5	0.088625	0.401698
0.212531	0.787469	0.284257	0.715743	0.911375	0.087775	0.912225	0.401698	0.411464	0.588536	0	0.5	0.088625	0.598302
0.212531	0.787469	0.284257	0.715743	0.911375	0.087775	0.912225	0.401698	0.598302	0.588536	0	0.5	0.088625	0.411464
0.212531	0.787469	0.284257	0.715743	0.911375	0.087775	0.912225	0.401698	0.598302	0.411464	0	0.5	0.088625	0.588536
0.212531	0.787469	0.284257	0.715743	0.088625	0.912225	0.401698	0.598302	0.411464	0.588536	0	0.5	0.911375	0.087775
0.212531	0.787469	0.284257	0.715743	0.088625	0.087775	0.401698	0.598302	0.411464	0.588536	0	0.5	0.911375	0.912225
0.212531	0.787469	0.284257	0.715743	0.088625	0.087775	0.912225	0.598302	0.411464	0.588536	0	0.5	0.911375	0.401698
0.212531	0.787469	0.284257	0.715743	0.088625	0.087775	0.912225	0.401698	0.411464	0.588536	0	0.5	0.911375	0.598302
0.212531	0.787469	0.284257	0.715743	0.088625	0.087775	0.912225	0.401698	0.598302	0.588536	0	0.5	0.911375	0.411464
0.212531	0.787469	0.284257	0.715743	0.088625	0.087775	0.912225	0.401698	0.598302	0.411464	0	0.5	0.911375	0.588536
0.212531	0.787469	0.284257	0.715743	0.088625	0.911375	0.401698	0.598302	0.411464	0.588536	0	0.5	0.087775	0.912225
0.212531	0.787469	0.284257	0.715743	0.088625	0.911375	0.912225	0.598302	0.411464	0.588536	0	0.5	0.087775	0.401698
0.212531	0.787469	0.284257	0.715743	0.088625	0.911375	0.912225	0.401698	0.411464	0.588536	0	0.5	0.087775	0.598302
0.212531	0.787469	0.284257	0.715743	0.088625	0.911375	0.912225	0.401698	0.598302	0.588536	0	0.5	0.087775	0.411464
0.212531	0.787469	0.284257	0.715743	0.088625	0.911375	0.912225	0.401698	0.598302	0.411464	0	0.5	0.087775	0.588536
0.212531	0.787469	0.284257	0.715743	0.088625	0.911375	0.087775	0.598302	0.411464	0.588536	0	0.5	0.912225	0.401698
0.212531	0.787469	0.284257	0.715743	0.088625	0.911375	0.087775	0.401698	0.411464	0.588536	0	0.5	0.912225	0.598302
0.212531	0.787469	0.284257	0.715743	0.088625	0.911375	0.087775	0.401698	0.598302	0.588536	0	0.5	0.912225	0.411464
0.212531	0.787469	0.284257	0.715743	0.088625	0.911375	0.087775	0.401698	0.598302	0.411464	0	0.5	0.912225	0.588536
0.212531	0.787469	0.284257	0.715743	0.088625	0.911375	0.087775	0.912225	0.411464	0.588536	0	0.5	0.401698	0.598302
0.212531	0.787469	0.284257	0.715743	0.088625	0.911375	0.087775	0.912225	0.598302	0.588536	0	0.5	0.401698	0.411464
0.212531	0.787469	0.284257	0.715743	0.088625	0.911375	0.087775	0.912225	0.598302	0.411464	0	0.5	0.401698	0.588536
0.212531	0.787469	0.284257	0.715743	0.088625	0.911375	0.087775	0.912225	0.401698	0.588536	0	0.5	0.598302	0.411464
0.212531	0.787469	0.284257	0.715743	0.088625	0.911375	0.087775	0.912225	0.401698	0.411464	0	0.5	0.598302	0.588536
0.212531	0.787469	0.284257	0.715743	0.088625	0.911375	0.087775	0.912225	0.401698	0.598302	0	0.5	0.411464	0.588536
0.5	0.715743	0.088625	0.911375	0.087775	0.912225	0.401698	0.598302	0.411464	0.588536	0	0.212531	0.787469	0.284257
0.5	0.284257	0.088625	0.911375	0.087775	0.912225	0.401698	0.598302	0.411464	0.588536	0	0.212531	0.787469	0.715743
0.5	0.284257	0.715743	0.911375	0.087775	0.912225	0.401698	0.598302	0.411464	0.588536	0	0.212531	0.787469	0.088625
0.5	0.284257	0.715743	0.088625	0.087775	0.912225	0.401698	0.598302	0.411464	0.588536	0	0.212531	0.787469	0.911375
0.5	0.284257	0.715743	0.088625	0.911375	0.912225	0.401698	0.598302	0.411464	0.588536	0	0.212531	0.787469	0.087775
0.5	0.284257	0.715743	0.088625	0.911375	0.087775	0.401698	0.598302	0.411464	0.588536	0	0.212531	0.787469	0.912225
0.5	0.284257	0.715743	0.088625	0.911375	0.087775	0.912225	0.598302	0.411464	0.588536	0	0.212531	0.787469	0.401698
0.5	0.284257	0.715743	0.088625	0.911375	0.087775	0.912225	0.401698	0.411464	0.588536	0	0.212531	0.787469	0.598302
0.5	0.284257	0.715743	0.088625	0.911375	0.087775	0.912225	0.401698	0.598302	0.588536	0	0.212531	0.787469	0.411464
0.5	0.284257	0.715743	0.088625	0.911375	0.087775	0.912225	0.401698	0.598302	0.411464	0	0.212531	0.787469	0.588536
0.5	0.787469	0.088625	0.911375	0.087775	0.912225	0.401698	0.598302	0.411464	0.588536	0	0.212531	0.284257	0.715743
0.5	0.787469	0.715743	0.911375	0.087775	0.912225	0.401698	0.598302	0.411464	0.588536	0	0.212531	0.284257	0.088625
0.5	0.787469	0.715743	0.088625	0.087775	0.912225	0.401698	0.598302	0.411464	0.588536	0	0.212531	0.284257	0.911375
0.5	0.787469	0.715743	0.088625	0.911375	0.912225	0.401698	0.598302	0.411464	0.588536	0	0.212531	0.284257	0.087775
0.5	0.787469	0.715743	0.088625	0.911375	0.087775	0.401698	0.598302	0.411464	0.588536	0	0.212531	0.284257	0.912225
0.5	0.787469	0.715743	0.088625	0.911375	0.087775	0.912225	0.598302	0.411464	0.588536	0	0.212531	0.284257	0.401698
0.5	0.787469	0.715743	0.088625	0.911375	0.087775	0.912225	0.401698	0.411464	0.588536	0	0.212531	0.284257	0.598302
0.5	0.787469	0.715743	0.088625	0.911375	0.087775	0.912225	0.401698	0.598302	0.588536	0	0.212531	0.284257	0.411464
0.5	0.787469	0.715743	0.088625	0.911375	0.087775	0.912225	0.401698	0.598302	0.411464	0	0.212531	0.284257	0.588536
0.5	0.787469	0.284257	0.911375	0.087775	0.912225	0.401698	0.598302	0.411464	0.588536	0	0.212531	0.715743	0.088625
0.5	0.787469	0.284257	0.088625	0.087775	0.912225	0.401698	0.598302	0.411464	0.588536	0	0.212531	0.715743	0.911375
0.5	0.787469	0.284257	0.088625	0.911375	0.912225	0.401698	0.598302	0.411464	0.588536	0	0.212531	0.715743	0.087775
0.5	0.787469	0.284257	0.088625	0.911375	0.087775	0.401698	0.598302	0.411464	0.588536	0	0.212531	0.715743	0.912225
0.5	0.787469	0.284257	0.088625	0.911375	0.087775	0.912225	0.598302	0.411464	0.588536	0	0.212531	0.715743	0.401698
0.5	0.787469	0.284257	0.088625	0.911375	0.087775	0.912225	0.401698	0.411464	0.588536	0	0.212531	0.715743	0.598302
0.5	0.787469	0.284257	0.088625	0.911375	0.087775	0.912225	0.401698	0.598302	0.588536	0	0.212531	0.715743	0.411464
0.5	0.787469	0.284257	0.088625	0.911375	0.087775	0.912225	0.401698	0.598302	0.411464	0	0.212531	0.715743	0.588536
0.5	0.787469	0.284257	0.715743	0.087775	0.912225	0.401698	0.598302	0.411464	0.588536	0	0.212531	0.088625	0.911375
0.5	0.787469	0.284257	0.715743	0.911375	0.912225	0.401698	0.598302	0.411464	0.588536	0	0.212531	0.088625	0.087775
0.5	0.787469	0.284257	0.715743	0.911375	0.087775	0.401698	0.598302	0.411464	0.588536	0	0.212531	0.088625	0.912225
0.5	0.787469	0.284257	0.715743	0.911375	0.087775	0.912225	0.598302	0.411464	0.588536	0	0.212531	0.088625	0.401698
0.5	0.787469	0.284257	0.715743	0.911375	0.087775	0.912225	0.401698	0.411464	0.588536	0	0.212531	0.088625	0.598302
0.5	0.787469	0.284257	0.715743	0.911375	0.087775	0.912225	0.401698	0.598302	0.588536	0	0.212531	0.088625	0.411464
0.5	0.787469	0.284257	0.715743	0.911375	0.087775	0.912225	0.401698	0.598302	0.411464	0	0.212531	0.088625	0.588536
0.5	0.787469	0.284257	0.715743	0.088625	0.912225	0.401698	0.598302	0.411464	0.588536	0	0.212531	0.911375	0.087775
0.5	0.787469	0.284257	0.715743	0.088625	0.087775	0.401698	0.598302	0.411464	0.588536	0	0.212531	0.911375	0.912225
0.5	0.787469	0.284257	0.715743	0.088625	0.087775	0.912225	0.598302	0.411464	0.588536	0	0.212531	0.911375	0.401698
0.5	0.787469	0.284257	0.715743	0.088625	0.087775	0.912225	0.401698	0.411464	0.588536	0	0.212531	0.911375	0.598302
0.5	0.787469	0.284257	0.715743	0.088625	0.087775	0.912225	0.401698	0.598302	0.588536	0	0.212531	0.911375	0.411464
0.5	0.787469	0.284257	0.715743	0.088625	0.087775	0.912225	0.401698	0.598302	0.411464	0	0.212531	0.911375	0.588536
0.5	0.787469	0.284257	0.715743	0.088625	0.911375	0.401698	0.598302	0.411464	0.588536	0	0.212531	0.087775	0.912225
0.5	0.787469	0.284257	0.715743	0.088625	0.911375	0.912225	0.598302	0.411464	0.588536	0	0.212531	0.087775	0.401698
0.5	0.787469	0.284257	0.715743	0.088625	0.911375	0.912225	0.401698	0.411464	0.588536	0	0.212531	0.087775	0.598302
0.5	0.787469	0.284257	0.715743	0.088625	0.911375	0.912225	0.401698	0.598302	0.588536	0	0.212531	0.087775	0.411464
0.5	0.787469	0.284257	0.715743	0.088625	0.911375	0.912225	0.401698	0.598302	0.411464	0	0.212531	0.087775	0.588536
0.5	0.787469	0.284257	0.715743	0.088625	0.911375	0.087775	0.598302	0.411464	0.588536	0	0.212531	0.912225	0.401698
0.5	0.787469	0.284257	0.715743	0.088625	0.911375	0.087775	0.401698	0.411464	0.588536	0	0.212531	0.912225	0.598302
0.5	0.787469	0.284257	0.715743	0.088625	0.911375	0.087775	0.401698	0.598302	0.588536	0	0.212531	0.912225	0.411464
0.5	0.787469	0.284257	0.715743	0.088625	0.911375	0.087775	0.401698	0.598302	0.411464	0	0.212531	0.912225	0.588536
0.5	0.787469	0.284257	0.715743	0.088625	0.911375	0.087775	0.912225	0.411464	0.588536	0	0.212531	0.401698	0.598302
0.5	0.787469	0.284257	0.715743	0.088625	0.911375	0.087775	0.912225	0.598302	0.588536	0	0.212531	0.401698	0.411464
0.5	0.787469	0.284257	0.715743	0.088625	0.911375	0.087775	0.912225	0.598302	0.411464	0	0.212531	0.401698	0.588536
0.5	0.787469	0.284257	0.715743	0.088625	0.911375	0.087775	0.912225	0.401698	0.588536	0	0.212531	0.598302	0.411464
0.5	0.787469	0.284257	0.715743	0.088625	0.911375	0.087775	0.912225	0.401698	0.411464	0	0.212531	0.598302	0.588536
0.5	0.787469	0.284257	0.715743	0.088625	0.911375	0.087775	0.912225	0.401698	0.598302	0	0.212531	0.411464	0.588536
0.5	0.212531	0.088625	0.911375	0.087775	0.912225	0.401698	0.598302	0.411464	0.588536	0	0.787469	0.284257	0.715743
0.5	0.212531	0.715743	0.911375	0.087775	0.912225	0.401698	0.598302	0.411464	0.588536	0	0.787469	0.284257	0.088625
0.5	0.212531	0.715743	0.088625	0.087775	0.912225	0.401698	0.598302	0.411464	0.588536	0	0.787469	0.284257	0.911375
0.5	0.212531	0.715743	0.088625	0.911375	0.912225	0.401698	0.598302	0.411464	0.588536	0	0.787469	0.284257	0.087775
0.5	0.212531	0.715743	0.088625	0.911375	0.087775	0.401698	0.598302	0.411464	0.588536	0	0.787469	0.284257	0.912225
0.5	0.212531	0.715743	0.088625	0.911375	0.087775	0.912225	0.598302	0.411464	0.588536	0	0.787469	0.284257	0.401698
0.5	0.212531	0.715743	0.088625	0.911375	0.087775	0.912225	0.401698	0.411464	0.588536	0	0.787469	0.284257	0.598302
0.5	0.212531	0.715743	0.088625	0.911375	0.087775	0.912225	0.401698	0.598302	0.588536	0	0.787469	0.284257	0.411464
0.5	0.212531	0.715743	0.088625	0.911375	0.087775	0.912225	0.401698	0.598302	0.411464	0	0.787469	0.284257	0.588536
0.5	0.212531	0.284257	0.911375	0.087775	0.912225	0.401698	0.598302	0.411464	0.588536	0	0.787469	0.715743	0.088625
0.5	0.212531	0.284257	0.088625	0.087775	0.912225	0.401698	0.598302	0.411464	0.588536	0	0.787469	0.715743	0.911375
0.5	0.212531	0.284257	0.088625	0.911375	0.912225	0.401698	0.598302	0.411464	0.588536	0	0.787469	0.715743	0.087775
0.5	0.212531	0.284257	0.088625	0.911375	0.087775	0.401698	0.598302	0.411464	0.588536	0	0.787469	0.715743	0.912225
0.5	0.212531	0.284257	0.088625	0.911375	0.087775	0.912225	0.598302	0.411464	0.588536	0	0.787469	0.715743	0.401698
0.5	0.212531	0.284257	0.088625	0.911375	0.087775	0.912225	0.401698	0.411464	0.588536	0	0.787469	0.715743	0.598302
0.5	0.212531	0.284257	0.088625	0.911375	0.087775	0.912225	0.401698	0.598302	0.588536	0	0.787469	0.715743	0.411464
0.5	0.212531	0.284257	0.088625	0.911375	0.087775	0.912225	0.401698	0.598302	0.411464	0	0.787469	0.715743	0.588536
0.5	0.212531	0.284257	0.715743	0.087775	0.912225	0.401698	0.598302	0.411464	0.588536	0	0.787469	0.088625	0.911375
0.5	0.212531	0.284257	0.715743	0.911375	0.912225	0.401698	0.598302	0.411464	0.588536	0	0.787469	0.088625	0.087775
0.5	0.212531	0.284257	0.715743	0.911375	0.087775	0.401698	0.598302	0.411464	0.588536	0	0.787469	0.088625	0.912225
0.5	0.212531	0.284257	0.715743	0.911375	0.087775	0.912225	0.598302	0.411464	0.588536	0	0.787469	0.088625	0.401698
0.5	0.212531	0.284257	0.715743	0.911375	0.087775	0.912225	0.401698	0.411464	0.588536	0	0.787469	0.088625	0.598302
0.5	0.212531	0.284257	0.715743	0.911375	0.087775	0.912225	0.401698	0.598302	0.588536	0	0.787469	0.088625	0.411464
0.5	0.212531	0.284257	0.715743	0.911375	0.087775	0.912225	0.401698	0.598302	0.411464	0	0.787469	0.088625	0.588536
0.5	0.212531	0.284257	0.715743	0.088625	0.912225	0.401698	0.598302	0.411464	0.588536	0	0.787469	0.911375	0.087775
0.5	0.212531	0.284257	0.715743	0.088625	0.087775	0.401698	0.598302	0.411464	0.588536	0	0.787469	0.911375	0.912225
0.5	0.212531	0.284257	0.715743	0.088625	0.087775	0.912225	0.598302	0.411464	0.588536	0	0.787469	0.911375	0.401698
0.5	0.212531	0.284257	0.715743	0.088625	0.087775	0.912225	0.401698	0.411464	0.588536	0	0.787469	0.911375	0.598302
0.5	0.212531	0.284257	0.715743	0.088625	0.087775	0.912225	0.401698	0.598302	0.588536	0	0.787469	0.911375	0.411464
0.5	0.212531	0.284257	0.715743	0.088625	0.087775	0.912225	0.401698	0.598302	0.411464	0	0.787469	0.911375	0.588536
0.5	0.212531	0.284257	0.715743	0.088625	0.911375	0.401698	0.598302	0.411464	0.588536	0	0.787469	0.087775	0.912225
0.5	0.212531	0.284257	0.715743	0.088625	0.911375	0.912225	0.598302	0.411464	0.588536	0	0.787469	0.087775	0.401698
0.5	0.212531	0.284257	0.715743	0.088625	0.911375	0.912225	0.401698	0.411464	0.588536	0	0.787469	0.087775	0.598302
0.5	0.212531	0.284257	0.715743	0.088625	0.911375	0.912225	0.401698	0.598302	0.588536	0	0.787469	0.087775	0.411464
0.5	0.212531	0.284257	0.715743	0.088625	0.911375	0.912225	0.401698	0.598302	0.411464	0	0.787469	0.087775	0.588536
0.5	0.212531	0.284257	0.715743	0.088625	0.911375	0.087775	0.598302	0.411464	0.588536	0	0.787469	0.912225	0.401698
0.5	0.212531	0.284257	0.715743	0.088625	0.911375	0.087775	0.401698	0.411464	0.588536	0	0.787469	0.912225	0.598302
0.5	0.212531	0.284257	0.715743	0.088625	0.911375	0.087775	0.401698	0.598302	0.588536	0	0.787469	0.912225	0.411464
0.5	0.212531	0.284257	0.715743	0.088625	0.911375	0.087775	0.401698	0.598302	0.411464	0	0.787469	0.912225	0.588536
0.5	0.212531	0.284257	0.715743	0.088625	0.911375	0.087775	0.912225	0.411464	0.588536	0	0.787469	0.401698	0.598302
0.5	0.212531	0.284257	0.715743	0.088625	0.911375	0.087775	0.912225	0.598302	0.588536	0	0.787469	0.401698	0.411464
0.5	0.212531	0.284257	0.715743	0.088625	0.911375	0.087775	0.912225	0.598302	0.411464	0	0.787469	0.401698	0.588536
0.5	0.212531	0.284257	0.715743	0.088625	0.911375	0.087775	0.912225	0.401698	0.588536	0	0.787469	0.598302	0.411464
0.5	0.212531	0.284257	0.715743	0.088625	0.911375	0.087775	0.912225	0.401698	0.411464	0	0.787469	0.598302	0.588536
0.5	0.212531	0.284257	0.715743	0.088625	0.911375	0.087775	0.912225	0.401698	0.598302	0	0.787469	0.411464	0.588536
0.5	0.212531	0.787469	0.911375	0.087775	0.912225	0.401698	0.598302	0.411464	0.588536	0	0.284257	0.715743	0.088625
0.5	0.212531	0.787469	0.088625	0.087775	0.912225	0.401698	0.598302	0.411464	0.588536	0	0.284257	0.715743	0.911375
0.5	0.212531	0.787469	0.088625	0.911375	0.912225	0.401698	0.598302	0.411464	0.588536	0	0.284257	0.715743	0.087775
0.5	0.212531	0.787469	0.088625	0.911375	0.087775	0.401698	0.598302	0.411464	0.588536	0	0.284257	0.715743	0.912225
0.5	0.212531	0.787469	0.088625	0.911375	0.087775	0.912225	0.598302	0.411464	0.588536	0	0.284257	0.715743	0.401698
0.5	0.212531	0.787469	0.088625	0.911375	0.087775	0.912225	0.401698	0.411464	0.588536	0	0.284257	0.715743	0.598302
0.5	0.212531	0.787469	0.088625	0.911375	0.087775	0.912225	0.401698	0.598302	0.588536	0	0.284257	0.715743	0.411464
0.5	0.212531	0.787469	0.088625	0.911375	0.087775	0.912225	0.401698	0.598302	0.411464	0	0.284257	0.715743	0.588536
0.5	0.212531	0.787469	0.715743	0.087775	0.912225	0.401698	0.598302	0.411464	0.588536	0	0.284257	0.088625	0.911375
0.5	0.212531	0.787469	0.715743	0.911375	0.912225	0.401698	0.598302	0.411464	0.588536	0	0.284257	0.088625	0.087775
0.5	0.212531	0.787469	0.715743	0.911375	0.087775	0.401698	0.598302	0.411464	0.588536	0	0.284257	0.088625	0.912225
0.5	0.212531	0.787469	0.715743	0.911375	0.087775	0.912225	0.598302	0.411464	0.588536	0	0.284257	0.088625	0.401698
0.5	0.212531	0.787469	0.715743	0.911375	0.087775	0.912225	0.401698	0.411464	0.588536	0	0.284257	0.088625	0.598302
0.5	0.212531	0.787469	0.715743	0.911375	0.087775	0.912225	0.401698	0.598302	0.588536	0	0.284257	0.088625	0.411464
0.5	0.212531	0.787469	0.715743	0.911375	0.087775	0.912225	0.401698	0.598302	0.411464	0	0.284257	0.088625	0.588536
0.5	0.212531	0.787469	0.715743	0.088625	0.912225	0.401698	0.598302	0.411464	0.588536	0	0.284257	0.911375	0.087775
0.5	0.212531	0.787469	0.715743	0.088625	0.087775	0.401698	0.598302	0.411464	0.588536	0	0.284257	0.911375	0.912225
0.5	0.212531	0.787469	0.715743	0.088625	0.087775	0.912225	0.598302	0.411464	0.588536	0	0.284257	0.911375	0.401698
0.5	0.212531	0.787469	0.715743	0.088625	0.087775	0.912225	0.401698	0.411464	0.588536	0	0.284257	0.911375	0.598302
0.5	0.212531	0.787469	0.715743	0.088625	0.087775	0.912225	0.401698	0.598302	0.588536	0	0.284257	0.911375	0.411464
0.5	0.212531	0.787469	0.715743	0.088625	0.087775	0.912225	0.401698	0.598302	0.411464	0	0.284257	0.911375	0.588536
0.5	0.212531	0.787469	0.715743	0.088625	0.911375	0.401698	0.598302	0.411464	0.588536	0	0.284257	0.087775	0.912225
0.5	0.212531	0.787469	0.715743	0.088625	0.911375	0.912225	0.598302	0.411464	0.588536	0	0.284257	0.087775	0.401698
0.5	0.212531	0.787469	0.715743	0.088625	0.911375	0.912225	0.401698	0.411464	0.588536	0	0.284257	0.087775	0.598302
0.5	0.212531	0.787469	0.715743	0.088625	0.911375	0.912225	0.401698	0.598302	0.588536	0	0.284257	0.087775	0.411464
0.5	0.212531	0.787469	0.715743	0.088625	0.911375	0.912225	0.401698	0.598302	0.411464	0	0.284257	0.087775	0.588536
0.5	0.212531	0.787469	0.715743	0.088625	0.911375	0.087775	0.598302	0.411464	0.588536	0	0.284257	0.912225	0.401698
0.5	0.212531	0.787469	0.715743	0.088625	0.911375	0.087775	0.401698	0.411464	0.588536	0	0.284257	0.912225	0.598302
0.5	0.212531	0.787469	0.715743	0.088625	0.911375	0.087775	0.401698	0.598302	0.588536	0	0.284257	0.912225	0.411464
0.5	0.212531	0.787469	0.715743	0.088625	0.911375	0.087775	0.401698	0.598302	0.411464	0	0.284257	0.912225	0.588536
0.5	0.212531	0.787469	0.715743	0.088625	0.911375	0.087775	0.912225	0.411464	0.588536	0	0.284257	0.401698	0.598302
0.5	0.212531	0.787469	0.715743	0.088625	0.911375	0.087775	0.912225	0.598302	0.588536	0	0.284257	0.401698	0.411464
0.5	0.212531	0.787469	0.715743	0.088625	0.911375	0.087775	0.912225	0.598302	0.411464	0	0.284257	0.401698	0.588536
0.5	0.212531	0.787469	0.715743	0.088625	0.911375	0.087775	0.912225	0.401698	0.588536	0	0.284257	0.598302	0.411464
0.5	0.212531	0.787469	0.715743	0.088625	0.911375	0.087775	0.912225	0.401698	0.411464	0	0.284257	0.598302	0.588536
0.5	0.212531	0.787469	0.715743	0.088625	0.911375	0.087775	0.912225	0.401698	0.598302	0	0.284257	0.411464	0.588536
0.5	0.212531	0.787469	0.284257	0.087775	0.912225	0.401698	0.598302	0.411464	0.588536	0	0.715743	0.088625	0.911375
0.5	0.212531	0.787469	0.284257	0.911375	0.912225	0.401698	0.598302	0.411464	0.588536	0	0.715743	0.088625	0.087775
0.5	0.212531	0.787469	0.284257	0.911375	0.087775	0.401698	0.598302	0.411464	0.588536	0	0.715743	0.088625	0.912225
0.5	0.212531	0.787469	0.284257	0.911375	0.087775	0.912225	0.598302	0.411464	0.588536	0	0.715743	0.088625	0.401698
0.5	0.212531	0.787469	0.284257	0.911375	0.087775	0.912225	0.401698	0.411464	0.588536	0	0.715743	0.088625	0.598302
0.5	0.212531	0.787469	0.284257	0.911375	0.087775	0.912225	0.401698	0.598302	0.588536	0	0.715743	0.088625	0.411464
0.5	0.212531	0.787469	0.284257	0.911375	0.087775	0.912225	0.401698	0.598302	0.411464	0	0.715743	0.088625	0.588536
0.5	0.212531	0.787469	0.284257	0.088625	0.912225	0.401698	0.598302	0.411464	0.588536	0	0.715743	0.911375	0.087775
0.5	0.212531	0.787469	0.284257	0.088625	0.087775	0.401698	0.598302	0.411464	0.588536	0	0.715743	0.911375	0.912225
0.5	0.212531	0.787469	0.284257	0.088625	0.087775	0.912225	0.598302	0.411464	0.588536	0	0.715743	0.911375	0.401698
0.5	0.212531	0.787469	0.284257	0.088625	0.087775	0.912225	0.401698	0.411464	0.588536	0	0.715743	0.911375	0.598302
0.5	0.212531	0.787469	0.284257	0.088625	0.087775	0.912225	0.401698	0.598302	0.588536	0	0.715743	0.911375	0.411464
0.5	0.212531	0.787469	0.284257	0.088625	0.087775	0.912225	0.401698	0.598302	0.411464	0	0.715743	0.911375	0.588536
0.5	0.212531	0.787469	0.284257	0.088625	0.911375	0.401698	0.598302	0.411464	0.588536	0	0.715743	0.087775	0.912225
0.5	0.212531	0.787469	0.284257	0.088625	0.911375	0.912225	0.598302	0.411464	0.588536	0	0.715743	0.087775	0.401698
0.5	0.212531	0.787469	0.284257	0.088625	0.911375	0.912225	0.401698	0.411464	0.588536	0	0.715743	0.087775	0.598302
0.5	0.212531	0.787469	0.284257	0.088625	0.911375	0.912225	0.401698	0.598302	0.588536	0	0.715743	0.087775	0.411464
0.5	0.212531	0.787469	0.284257	0.088625	0.911375	0.912225	0.401698	0.598302	0.411464	0	0.715743	0.087775	0.588536
0.5	0.212531	0.787469	0.284257	0.088625	0.911375	0.087775	0.598302	0.411464	0.588536	0	0.715743	0.912225	0.401698
0.5	0.212531	0.787469	0.284257	0.088625	0.911375	0.087775	0.401698	0.411464	0.588536	0	0.715743	0.912225	0.598302
0.5	0.212531	0.787469	0.284257	0.088625	0.911375	0.087775	0.401698	0.598302	0.588536	0	0.715743	0.912225	0.411464
0.5	0.212531	0.787469	0.284257	0.088625	0.911375	0.087775	0.401698	0.598302	0.411464	0	0.715743	0.912225	0.588536
0.5	0.212531	0.787469	0.284257	0.088625	0.911375	0.087775	0.912225	0.411464	0.588536	0	0.715743	0.401698	0.598302
0.5	0.212531	0.787469	0.284257	0.088625	0.911375	0.087775	0.912225	0.598302	0.588536	0	0.715743	0.401698	0.411464
0.5	0.212531	0.787469	0.284257	0.088625	0.911375	0.087775	0.912225	0.598302	0.411464	0	0.715743	0.401698	0.588536
0.5	0.212531	0.787469	0.284257	0.088625	0.911375	0.087775	0.912225	0.401698	0.588536	0	0.715743	0.598302	0.411464
0.5	0.212531	0.787469	0.284257	0.088625	0.911375	0.087775	0.912225	0.401698	0.411464	0	0.715743	0.598302	0.588536
0.5	0.212531	0.787469	0.284257	0.088625	0.911375	0.087775	0.912225	0.401698	0.598302	0	0.715743	0.411464	0.588536
0.5	0.212531	0.787469	0.284257	0.715743	0.912225	0.401698	0.598302	0.411464	0.588536	0	0.088625	0.911375	0.087775
0.5	0.212531	0.787469	0.284257	0.715743	0.087775	0.401698	0.598302	0.411464	0.588536	0	0.088625	0.911375	0.912225
0.5	0.212531	0.787469	0.284257	0.715743	0.087775	0.912225	0.598302	0.411464	0.588536	0	0.088625	0.911375	0.401698
0.5	0.212531	0.787469	0.284257	0.715743	0.087775	0.912225	0.401698	0.411464	0.588536	0	0.088625	0.911375	0.598302
0.5	0.212531	0.787469	0.284257	0.715743	0.087775	0.912225	0.401698	0.598302	0.588536	0	0.088625	0.911375	0.411464
0.5	0.212531	0.787469	0.284257	0.715743	0.087775	0.912225	0.401698	0.598302	0.411464	0	0.088625	0.911375	0.588536
0.5	0.212531	0.787469	0.284257	0.715743	0.911375	0.401698	0.598302	0.411464	0.588536	0	0.088625	0.087775	0.912225
0.5	0.212531	0.787469	0.284257	0.715743	0.911375	0.912225	0.598302	0.411464	0.588536	0	0.088625	0.087775	0.401698
0.5	0.212531	0.787469	0.284257	0.715743	0.911375	0.912225	0.401698	0.411464	0.588536	0	0.088625	0.087775	0.598302
0.5	0.212531	0.787469	0.284257	0.715743	0.911375	0.912225	0.401698	0.598302	0.588536	0	0.088625	0.087775	0.411464
0.5	0.212531	0.787469	0.284257	0.715743	0.911375	0.912225	0.401698	0.598302	0.411464	0	0.088625	0.087775	0.588536
0.5	0.212531	0.787469	0.284257	0.715743	0.911375	0.087775	0.598302	0.411464	0.588536	0	0.088625	0.912225	0.401698
0.5	0.212531	0.787469	0.284257	0.715743	0.911375	0.087775	0.401698	0.411464	0.588536	0	0.088625	0.912225	0.598302
0.5	0.212531	0.787469	0.284257	0.715743	0.911375	0.087775	0.401698	0.598302	0.588536	0	0.088625	0.912225	0.411464
0.5	0.212531	0.787469	0.284257	0.715743	0.911375	0.087775	0.401698	0.598302	0.411464	0	0.088625	0.912225	0.588536
0.5	0.212531	0.787469	0.284257	0.715743	0.911375	0.087775	0.912225	0.411464	0.588536	0	0.088625	0.401698	0.598302
0.5	0.212531	0.787469	0.284257	0.715743	0.911375	0.087775	0.912225	0.598302	0.588536	0	0.088625	0.401698	0.411464
0.5	0.212531	0.787469	0.284257	0.715743	0.911375	0.087775	0.912225	0.598302	0.411464	0	0.088625	0.401698	0.588536
0.5	0.212531	0.787469	0.284257	0.715743	0.911375	0.087775	0.912225	0.401698	0.588536	0	0.088625	0.598302	0.411464
0.5	0.212531	0.787469	0.284257	0.715743	0.911375	0.087775	0.912225	0.401698	0.411464	0	0.088625	0.598302	0.588536
0.5	0.212531	0.787469	0.284257	0.715743	0.911375	0.087775	0.912225	0.401698	0.598302	0	0.088625	0.411464	0.588536
0.5	0.212531	0.787469	0.284257	0.715743	0.088625	0.401698	0.598302	0.411464	0.588536	0	0.911375	0.087775	0.912225
0.5	0.212531	0.787469	0.284257	0.715743	0.088625	0.912225	0.598302	0.411464	0.588536	0	0.911375	0.087775	0.401698
0.5	0.212531	0.787469	0.284257	0.715743	0.088625	0.912225	0.401698	0.411464	0.588536	0	0.911375	0.087775	0.598302
0.5	0.212531	0.787469	0.284257	0.715743	0.088625	0.912225	0.401698	0.598302	0.588536	0	0.911375	0.087775	0.411464
0.5	0.212531	0.787469	0.284257	0.715743	0.088625	0.912225	0.401698	0.598302	0.411464	0	0.911375	0.087775	0.588536
0.5	0.212531	0.787469	0.284257	0.715743	0.088625	0.087775	0.598302	0.411464	0.588536	0	0.911375	0.912225	0.401698
0.5	0.212531	0.787469	0.284257	0.715743	0.088625	0.087775	0.401698	0.411464	0.588536	0	0.911375	0.912225	0.598302
0.5	0.212531	0.787469	0.284257	0.715743	0.088625	0.087775	0.401698	0.598302	0.588536	0	0.911375	0.912225	0.411464
0.5	0.212531	0.787469	0.284257	0.715743	0.088625	0.087775	0.401698	0.598302	0.411464	0	0.911375	0.912225	0.588536
0.5	0.212531	0.787469	0.284257	0.715743	0.088625	0.087775	0.912225	0.411464	0.588536	0	0.911375	0.401698	0.598302
0.5	0.212531	0.787469	0.284257	0.715743	0.088625	0.087775	0.912225	0.598302	0.588536	0	0.911375	0.401698	0.411464
0.5	0.212531	0.787469	0.284257	0.715743	0.088625	0.087775	0.912225	0.598302	0.411464	0	0.911375	0.401698	0.588536
0.5	0.212531	0.787469	0.284257	0.715743	0.088625	0.087775	0.912225	0.401698	0.588536	0	0.911375	0.598302	0.411464
0.5	0.212531	0.787469	0.284257	0.715743	0.088625	0.087775	0.912225	0.401698	0.411464	0	0.911375	0.598302	0.588536
0.5	0.212531	0.787469	0.284257	0.715743	0.088625	0.087775	0.912225	0.401698	0.598302	0	0.911375	0.411464	0.588536
0.5	0.212531	0.787469	0.284257	0.715743	0.088625	0.911375	0.598302	0.411464	0.588536	0	0.087775	0.912225	0.401698
0.5	0.212531	0.787469	0.284257	0.715743	0.088625	0.911375	0.401698	0.411464	0.588536	0	0.087775	0.912225	0.598302
0.5	0.212531	0.787469	0.284257	0.715743	0.088625	0.911375	0.401698	0.598302	0.588536	0	0.087775	0.912225	0.411464
0.5	0.212531	0.787469	0.284257	0.715743	0.088625	0.911375	0.401698	0.598302	0.411464	0	0.087775	0.912225	0.588536
0.5	0.212531	0.787469	0.284257	0.715743	0.088625	0.911375	0.912225	0.411464	0.588536	0	0.087775	0.401698	0.598302
0.5	0.212531	0.787469	0.284257	0.715743	0.088625	0.911375	0.912225	0.598302	0.588536	0	0.087775	0.401698	0.411464
0.5	0.212531	0.787469	0.284257	0.715743	0.088625	0.911375	0.912225	0.598302	0.411464	0	0.087775	0.401698	0.588536
0.5	0.212531	0.787469	0.284257	0.715743	0.088625	0.911375	0.912225	0.401698	0.588536	0	0.087775	0.598302	0.411464
0.5	0.212531	0.787469	0.284257	0.715743	0.088625	0.911375	0.912225	0.401698	0.411464	0	0.087775	0.598302	0.588536
0.5	0.212531	0.787469	0.284257	0.715743	0.088625	0.911375	0.912225	0.401698	0.598302	0	0.087775	0.411464	0.588536
0.5	0.212531	0.787469	0.284257	0.715743	0.088625	0.911375	0.087775	0.411464	0.588536	0	0.912225	0.401698	0.598302
0.5	0.212531	0.787469	0.284257	0.715743	0.088625	0.911375	0.087775	0.598302	0.588536	0	0.912225	0.401698	0.411464
0.5	0.212531	0.787469	0.284257	0.715743	0.088625	0.911375	0.087775	0.598302	0.411464	0	0.912225	0.401698	0.588536
0.5	0.212531	0.787469	0.284257	0.715743	0.088625	0.911375	0.087775	0.401698	0.588536	0	0.912225	0.598302	0.411464
0.5	0.212531	0.787469	0.284257	0.715743	0.088625	0.911375	0.087775	0.401698	0.411464	0	0.912225	0.598302	0.588536
0.5	0.212531	0.787469	0.284257	0.715743	0.088625	0.911375	0.087775	0.401698	0.598302	0	0.912225	0.411464	0.588536
0.5	0.212531	0.787469	0.284257	0.715743	0.088625	0.911375	0.087775	0.912225	0.588536	0	0.401698	0.598302	0.411464
0.5	0.212531	0.787469	0.284257	0.715743	0.088625	0.911375	0.087775	0.912225	0.411464	0	0.401698	0.598302	0.588536
0.5	0.212531	0.787469	0.284257	0.715743	0.088625	0.911375	0.087775	0.912225	0.598302	0	0.401698	0.411464	0.588536
0.5	0.212531	0.787469	0.284257	0.715743	0.088625	0.911375	0.087775	0.912225	0.401698	0	0.598302	0.411464	0.588536
0	0.715743	0.088625	0.911375	0.087775	0.912225	0.401698	0.598302	0.411464	0.588536	0.5	0.212531	0.787469	0.284257
0	0.284257	0.088625	0.911375	0.087775	0.912225	0.401698	0.598302	0.411464	0.588536	0.5	0.212531	0.787469	0.715743
0	0.284257	0.715743	0.911375	0.087775	0.912225	0.401698	0.598302	0.411464	0.588536	0.5	0.212531	0.787469	0.088625
0	0.284257	0.715743	0.088625	0.087775	0.912225	0.401698	0.598302	0.411464	0.588536	0.5	0.212531	0.787469	0.911375
0	0.284257	0.715743	0.088625	0.911375	0.912225	0.401698	0.598302	0.411464	0.588536	0.5	0.212531	0.787469	0.087775
0	0.284257	0.715743	0.088625	0.911375	0.087775	0.401698	0.598302	0.411464	0.588536	0.5	0.212531	0.787469	0.912225
0	0.284257	0.715743	0.088625	0.911375	0.087775	0.912225	0.598302	0.411464	0.588536	0.5	0.212531	0.787469	0.401698
0	0.284257	0.715743	0.088625	0.911375	0.087775	0.912225	0.401698	0.411464	0.588536	0.5	0.212531	0.787469	0.598302
0	0.284257	0.715743	0.088625	0.911375	0.087775	0.912225	0.401698	0.598302	0.588536	0.5	0.212531	0.787469	0.411464
0	0.284257	0.715743	0.088625	0.911375	0.087775	0.912225	0.401698	0.598302	0.411464	0.5	0.212531	0.787469	0.588536
0	0.787469	0.088625	0.911375	0.087775	0.912225	0.401698	0.598302	0.411464	0.588536	0.5	0.212531	0.284257	0.715743
0	0.787469	0.715743	0.911375	0.087775	0.912225	0.401698	0.598302	0.411464	0.588536	0.5	0.212531	0.284257	0.088625
0	0.787469	0.715743	0.088625	0.087775	0.912225	0.401698	0.598302	0.411464	0.588536	0.5	0.212531	0.284257	0.911375
0	0.787469	0.715743	0.088625	0.911375	0.912225	0.401698	0.598302	0.411464	0.588536	0.5	0.212531	0.284257	0.087775
0	0.787469	0.715743	0.088625	0.911375	0.087775	0.401698	0.598302	0.411464	0.588536	0.5	0.212531	0.284257	0.912225
0	0.787469	0.715743	0.088625	0.911375	0.087775	0.912225	0.598302	0.411464	0.588536	0.5	0.212531	0.284257	0.401698
0	0.787469	0.715743	0.088625	0.911375	0.087775	0.912225	0.401698	0.411464	0.588536	0.5	0.212531	0.284257	0.598302
0	0.787469	0.715743	0.088625	0.911375	0.087775	0.912225	0.401698	0.598302	0.588536	0.5	0.212531	0.284257	0.411464
0	0.787469	0.715743	0.088625	0.911375	0.087775	0.912225	0.401698	0.598302	0.411464	0.5	0.212531	0.284257	0.588536
0	0.787469	0.284257	0.911375	0.087775	0.912225	0.401698	0.598302	0.411464	0.588536	0.5	0.212531	0.715743	0.088625
0	0.787469	0.284257	0.088625	0.087775	0.912225	0.401698	0.598302	0.411464	0.588536	0.5	0.212531	0.715743	0.911375
0	0.787469	0.284257	0.088625	0.911375	0.912225	0.401698	0.598302	0.411464	0.588536	0.5	0.212531	0.715743	0.087775
0	0.787469	0.284257	0.088625	0.911375	0.087775	0.401698	0.598302	0.411464	0.588536	0.5	0.212531	0.715743	0.912225
0	0.787469	0.284257	0.088625	0.911375	0.087775	0.912225	0.598302	0.411464	0.588536	0.5	0.212531	0.715743	0.401698
0	0.787469	0.284257	0.088625	0.911375	0.087775	0.912225	0.401698	0.411464	0.588536	0.5	0.212531	0.715743	0.598302
0	0.787469	0.284257	0.088625	0.911375	0.087775	0.912225	0.401698	0.598302	0.588536	0.5	0.212531	0.715743	0.411464
0	0.787469	0.284257	0.088625	0.911375	0.087775	0.912225	0.401698	0.598302	0.411464	0.5	0.212531	0.715743	0.588536
0	0.787469	0.284257	0.715743	0.087775	0.912225	0.401698	0.598302	0.411464	0.588536	0.5	0.212531	0.088625	0.911375
0	0.787469	0.284257	0.715743	0.911375	0.912225	0.401698	0.598302	0.411464	0.588536	0.5	0.212531	0.088625	0.087775
0	0.787469	0.284257	0.715743	0.911375	0.087775	0.401698	0.598302	0.411464	0.588536	0.5	0.212531	0.088625	0.912225
0	0.787469	0.284257	0.715743	0.911375	0.087775	0.912225	0.598302	0.411464	0.588536	0.5	0.212531	0.088625	0.401698
0	0.787469	0.284257	0.715743	0.911375	0.087775	0.912225	0.401698	0.411464	0.588536	0.5	0.212531	0.088625	0.598302
0	0.787469	0.284257	0.715743	0.911375	0.087775	0.912225	0.401698	0.598302	0.588536	0.5	0.212531	0.088625	0.411464
0	0.787469	0.284257	0.715743	0.911375	0.087775	0.912225	0.401698	0.598302	0.411464	0.5	0.212531	0.088625	0.588536
0	0.787469	0.284257	0.715743	0.088625	0.912225	0.401698	0.598302	0.411464	0.588536	0.5	0.212531	0.911375	0.087775
0	0.787469	0.284257	0.715743	0.088625	0.087775	0.401698	0.598302	0.411464	0.588536	0.5	0.212531	0.911375	0.912225
0	0.787469	0.284257	0.715743	0.088625	0.087775	0.912225	0.598302	0.411464	0.588536	0.5	0.212531	0.911375	0.401698
0	0.787469	0.284257	0.715743	0.088625	0.087775	0.912225	0.401698	0.411464	0.588536	0.5	0.212531	0.911375	0.598302
0	0.787469	0.284257	0.715743	0.088625	0.087775	0.912225	0.401698	0.598302	0.588536	0.5	0.212531	0.911375	0.411464
0	0.787469	0.284257	0.715743	0.088625	0.087775	0.912225	0.401698	0.598302	0.411464	0.5	0.212531	0.911375	0.588536
0	0.787469	0.284257	0.715743	0.088625	0.911375	0.401698	0.598302	0.411464	0.588536	0.5	0.212531	0.087775	0.912225
0	0.787469	0.284257	0.715743	0.088625	0.911375	0.912225	0.598302	0.411464	0.588536	0.5	0.212531	0.087775	0.401698
0	0.787469	0.284257	0.715743	0.088625	0.911375	0.912225	0.401698	0.411464	0.588536	0.5	0.212531	0.087775	0.598302
0	0.787469	0.284257	0.715743	0.088625	0.911375	0.912225	0.401698	0.598302	0.588536	0.5	0.212531	0.087775	0.411464
0	0.787469	0.284257	0.715743	0.088625	0.911375	0.912225	0.401698	0.598302	0.411464	0.5	0.212531	0.087775	0.588536
0	0.787469	0.284257	0.715743	0.088625	0.911375	0.087775	0.598302	0.411464	0.588536	0.5	0.212531	0.912225	0.401698
0	0.787469	0.284257	0.715743	0.088625	0.911375	0.087775	0.401698	0.411464	0.588536	0.5	0.212531	0.912225	0.598302
0	0.787469	0.284257	0.715743	0.088625	0.911375	0.087775	0.401698	0.598302	0.588536	0.5	0.212531	0.912225	0.411464
0	0.787469	0.284257	0.715743	0.088625	0.911375	0.087775	0.401698	0.598302	0.411464	0.5	0.212531	0.912225	0.588536
0	0.787469	0.284257	0.715743	0.088625	0.911375	0.087775	0.912225	0.411464	0.588536	0.5	0.212531	0.401698	0.598302
0	0.787469	0.284257	0.715743	0.088625	0.911375	0.087775	0.912225	0.598302	0.588536	0.5	0.212531	0.401698	0.411464
0	0.787469	0.284257	0.715743	0.088625	0.911375	0.087775	0.912225	0.598302	0.411464	0.5	0.212531	0.401698	0.588536
0	0.787469	0.284257	0.715743	0.088625	0.911375	0.087775	0.912225	0.401698	0.588536	0.5	0.212531	0.598302	0.411464
0	0.787469	0.284257	0.715743	0.088625	0.911375	0.087775	0.912225	0.401698	0.411464	0.5	0.212531	0.598302	0.588536
0	0.787469	0.284257	0.715743	0.088625	0.911375	0.087775	0.912225	0.401698	0.598302	0.5	0.212531	0.411464	0.588536
0	0.212531	0.088625	0.911375	0.087775	0.912225	0.401698	0.598302	0.411464	0.588536	0.5	0.787469	0.284257	0.715743
0	0.212531	0.715743	0.911375	0.087775	0.912225	0.401698	0.598302	0.411464	0.588536	0.5	0.787469	0.284257	0.088625
0	0.212531	0.715743	0.088625	0.087775	0.912225	0.401698	0.598302	0.411464	0.588536	0.5	0.787469	0.284257	0.911375
0	0.212531	0.715743	0.088625	0.911375	0.912225	0.401698	0.598302	0.411464	0.588536	0.5	0.787469	0.284257	0.087775
0	0.212531	0.715743	0.088625	0.911375	0.087775	0.401698	0.598302	0.411464	0.588536	0.5	0.787469	0.284257	0.912225
0	0.212531	0.715743	0.088625	0.911375	0.087775	0.912225	0.598302	0.411464	0.588536	0.5	0.787469	0.284257	0.401698
0	0.212531	0.715743	0.088625	0.911375	0.087775	0.912225	0.401698	0.411464	0.588536	0.5	0.787469	0.284257	0.598302
0	0.212531	0.715743	0.088625	0.911375	0.087775	0.912225	0.401698	0.598302	0.588536	0.5	0.787469	0.284257	0.411464
0	0.212531	0.715743	0.088625	0.911375	0.087775	0.912225	0.401698	0.598302	0.411464	0.5	0.787469	0.284257	0.588536
0	0.212531	0.284257	0.911375	0.087775	0.912225	0.401698	0.598302	0.411464	0.588536	0.5	0.787469	0.715743	0.088625
0	0.212531	0.284257	0.088625	0.087775	0.912225	0.401698	0.598302	0.411464	0.588536	0.5	0.787469	0.715743	0.911375
0	0.212531	0.284257	0.088625	0.911375	0.912225	0.401698	0.598302	0.411464	0.588536	0.5	0.787469	0.715743	0.087775
0	0.212531	0.284257	0.088625	0.911375	0.087775	0.401698	0.598302	0.411464	0.588536	0.5	0.787469	0.715743	0.912225
0	0.212531	0.284257	0.088625	0.911375	0.087775	0.912225	0.598302	0.411464	0.588536	0.5	0.787469	0.715743	0.401698
0	0.212531	0.284257	0.088625	0.911375	0.087775	0.912225	0.401698	0.411464	0.588536	0.5	0.787469	0.715743	0.598302
0	0.212531	0.284257	0.088625	0.911375	0.087775	0.912225	0.401698	0.598302	0.588536	0.5	0.787469	0.715743	0.411464
0	0.212531	0.284257	0.088625	0.911375	0.087775	0.912225	0.401698	0.598302	0.411464	0.5	0.787469	0.715743	0.588536
0	0.212531	0.284257	0.715743	0.087775	0.912225	0.401698	0.598302	0.411464	0.588536	0.5	0.787469	0.088625	0.911375
0	0.212531	0.284257	0.715743	0.911375	0.912225	0.401698	0.598302	0.411464	0.588536	0.5	0.787469	0.088625	0.087775
0	0.212531	0.284257	0.715743	0.911375	0.087775	0.401698	0.598302	0.411464	0.588536	0.5	0.787469	0.088625	0.912225
0	0.212531	0.284257	0.715743	0.911375	0.087775	0.912225	0.598302	0.411464	0.588536	0.5	0.787469	0.088625	0.401698
0	0.212531	0.284257	0.715743	0.911375	0.087775	0.912225	0.401698	0.411464	0.588536	0.5	0.787469	0.088625	0.598302
0	0.212531	0.284257	0.715743	0.911375	0.087775	0.912225	0.401698	0.598302	0.588536	0.5	0.787469	0.088625	0.411464
0	0.212531	0.284257	0.715743	0.911375	0.087775	0.912225	0.401698	0.598302	0.411464	0.5	0.787469	0.088625	0.588536
0	0.212531	0.284257	0.715743	0.088625	0.912225	0.401698	0.598302	0.411464	0.588536	0.5	0.787469	0.911375	0.087775
0	0.212531	0.284257	0.715743	0.088625	0.087775	0.401698	0.598302	0.411464	0.588536	0.5	0.787469	0.911375	0.912225
0	0.212531	0.284257	0.715743	0.088625	0.087775	0.912225	0.598302	0.411464	0.588536	0.5	0.787469	0.911375	0.401698
0	0.212531	0.284257	0.715743	0.088625	0.087775	0.912225	0.401698	0.411464	0.588536	0.5	0.787469	0.911375	0.598302
0	0.212531	0.284257	0.715743	0.088625	0.087775	0.912225	0.401698	0.598302	0.588536	0.5	0.787469	0.911375	0.411464
0	0.212531	0.284257	0.715743	0.088625	0.087775	0.912225	0.401698	0.598302	0.411464	0.5	0.787469	0.911375	0.588536
0	0.212531	0.284257	0.715743	0.088625	0.911375	0.401698	0.598302	0.411464	0.588536	0.5	0.787469	0.087775	0.912225
0	0.212531	0.284257	0.715743	0.088625	0.911375	0.912225	0.598302	0.411464	0.588536	0.5	0.787469	0.087775	0.401698
0	0.212531	0.284257	0.715743	0.088625	0.911375	0.912225	0.401698	0.411464	0.588536	0.5	0.787469	0.087775	0.598302
0	0.212531	0.284257	0.715743	0.088625	0.911375	0.912225	0.401698	0.598302	0.588536	0.5	0.787469	0.087775	0.411464
0	0.212531	0.284257	0.715743	0.088625	0.911375	0.912225	0.401698	0.598302	0.411464	0.5	0.787469	0.087775	0.588536
0	0.212531	0.284257	0.715743	0.088625	0.911375	0.087775	0.598302	0.411464	0.588536	0.5	0.787469	0.912225	0.401698
0	0.212531	0.284257	0.715743	0.088625	0.911375	0.087775	0.401698	0.411464	0.588536	0.5	0.787469	0.912225	0.598302
0	0.212531	0.284257	0.715743	0.088625	0.911375	0.087775	0.401698	0.598302	0.588536	0.5	0.787469	0.912225	0.411464
0	0.212531	0.284257	0.715743	0.088625	0.911375	0.087775	0.401698	0.598302	0.411464	0.5	0.787469	0.912225	0.588536
0	0.212531	0.284257	0.715743	0.088625	0.911375	0.087775	0.912225	0.411464	0.588536	0.5	0.787469	0.401698	0.598302
0	0.212531	0.284257	0.715743	0.088625	0.911375	0.087775	0.912225	0.598302	0.588536	0.5	0.787469	0.401698	0.411464
0	0.212531	0.284257	0.715743	0.088625	0.911375	0.087775	0.912225	0.598302	0.411464	0.5	0.787469	0.401698	0.588536
0	0.212531	0.284257	0.715743	0.088625	0.911375	0.087775	0.912225	0.401698	0.588536	0.5	0.787469	0.598302	0.411464
0	0.212531	0.284257	0.715743	0.088625	0.911375	0.087775	0.912225	0.401698	0.411464	0.5	0.787469	0.598302	0.588536
0	0.212531	0.284257	0.715743	0.088625	0.911375	0.087775	0.912225	0.401698	0.598302	0.5	0.787469	0.411464	0.588536
0	0.212531	0.787469	0.911375	0.087775	0.912225	0.401698	0.598302	0.411464	0.588536	0.5	0.284257	0.715743	0.088625
0	0.212531	0.787469	0.088625	0.087775	0.912225	0.401698	0.598302	0.411464	0.588536	0.5	0.284257	0.715743	0.911375
0	0.212531	0.787469	0.088625	0.911375	0.912225	0.401698	0.598302	0.411464	0.588536	0.5	0.284257	0.715743	0.087775
0	0.212531	0.787469	0.088625	0.911375	0.087775	0.401698	0.598302	0.411464	0.588536	0.5	0.284257	0.715743	0.912225
0	0.212531	0.787469	0.088625	0.911375	0.087775	0.912225	0.598302	0.411464	0.588536	0.5	0.284257	0.715743	0.401698
0	0.212531	0.787469	0.088625	0.911375	0.087775	0.912225	0.401698	0.411464	0.588536	0.5	0.284257	0.715743	0.598302
0	0.212531	0.787469	0.088625	0.911375	0.087775	0.912225	0.401698	0.598302	0.588536	0.5	0.284257	0.715743	0.411464
0	0.212531	0.787469	0.088625	0.911375	0.087775	0.912225	0.401698	0.598302	0.411464	0.5	0.284257	0.715743	0.588536
0	0.212531	0.787469	0.715743	0.087775	0.912225	0.401698	0.598302	0.411464	0.588536	0.5	0.284257	0.088625	0.911375
0	0.212531	0.787469	0.715743	0.911375	0.912225	0.401698	0.598302	0.411464	0.588536	0.5	0.284257	0.088625	0.087775
0	0.212531	0.787469	0.715743	0.911375	0.087775	0.401698	0.598302	0.411464	0.588536	0.5	0.284257	0.088625	0.912225
0	0.212531	0.787469	0.715743	0.911375	0.087775	0.912225	0.598302	0.411464	0.588536	0.5	0.284257	0.088625	0.401698
0	0.212531	0.787469	0.715743	0.911375	0.087775	0.912225	0.401698	0.411464	0.588536	0.5	0.284257	0.088625	0.598302
0	0.212531	0.787469	0.715743	0.911375	0.087775	0.912225	0.401698	0.598302	0.588536	0.5	0.284257	0.088625	0.411464
0	0.212531	0.787469	0.715743	0.911375	0.087775	0.912225	0.401698	0.598302	0.411464	0.5	0.284257	0.088625	0.588536
0	0.212531	0.787469	0.715743	0.088625	0.912225	0.401698	0.598302	0.411464	0.588536	0.5	0.284257	0.911375	0.087775
0	0.212531	0.787469	0.715743	0.088625	0.087775	0.401698	0.598302	0.411464	0.588536	0.5	0.284257	0.911375	0.912225
0	0.212531	0.787469	0.715743	0.088625	0.087775	0.912225	0.598302	0.411464	0.588536	0.5	0.284257	0.911375	0.401698
0	0.212531	0.787469	0.715743	0.088625	0.087775	0.912225	0.401698	0.411464	0.588536	0.5	0.284257	0.911375	0.598302
0	0.212531	0.787469	0.715743	0.088625	0.087775	0.912225	0.401698	0.598302	0.588536	0.5	0.284257	0.911375	0.411464
0	0.212531	0.787469	0.715743	0.088625	0.087775	0.912225	0.401698	0.598302	0.411464	0.5	0.284257	0.911375	0.588536
0	0.212531	0.787469	0.715743	0.088625	0.911375	0.401698	0.598302	0.411464	0.588536	0.5	0.284257	0.087775	0.912225
0	0.212531	0.787469	0.715743	0.088625	0.911375	0.912225	0.598302	0.411464	0.588536	0.5	0.284257	0.087775	0.401698
0	0.212531	0.787469	0.715743	0.088625	0.911375	0.912225	0.401698	0.411464	0.588536	0.5	0.284257	0.087775	0.598302
0	0.212531	0.787469	0.715743	0.088625	0.911375	0.912225	0.401698	0.598302	0.588536	0.5	0.284257	0.087775	0.411464
0	0.212531	0.787469	0.715743	0.088625	0.911375	0.912225	0.401698	0.598302	0.411464	0.5	0.284257	0.087775	0.588536
0	0.212531	0.787469	0.715743	0.088625	0.911375	0.087775	0.598302	0.411464	0.588536	0.5	0.284257	0.912225	0.401698
0	0.212531	0.787469	0.715743	0.088625	0.911375	0.087775	0.401698	0.411464	0.588536	0.5	0.284257	0.912225	0.598302
0	0.212531	0.787469	0.715743	0.088625	0.911375	0.087775	0.401698	0.598302	0.588536	0.5	0.284257	0.912225	0.411464
0	0.212531	0.787469	0.715743	0.088625	0.911375	0.087775	0.401698	0.598302	0.411464	0.5	0.284257	0.912225	0.588536
0	0.212531	0.787469	0.715743	0.088625	0.911375	0.087775	0.912225	0.411464	0.588536	0.5	0.284257	0.401698	0.598302
0	0.212531	0.787469	0.715743	0.088625	0.911375	0.087775	0.912225	0.598302	0.588536	0.5	0.284257	0.401698	0.411464
0	0.212531	0.787469	0.715743	0.088625	0.911375	0.087775	0.912225	0.598302	0.411464	0.5	0.284257	0.401698	0.588536
0	0.212531	0.787469	0.715743	0.088625	0.911375	0.087775	0.912225	0.401698	0.588536	0.5	0.284257	0.598302	0.411464
0	0.212531	0.787469	0.715743	0.088625	0.911375	0.087775	0.912225	0.401698	0.411464	0.5	0.284257	0.598302	0.588536
0	0.212531	0.787469	0.715743	0.088625	0.911375	0.087775	0.912225	0.401698	0.598302	0.5	0.284257	0.411464	0.588536
0	0.212531	0.787469	0.284257	0.087775	0.912225	0.401698	0.598302	0.411464	0.588536	0.5	0.715743	0.088625	0.911375
0	0.212531	0.787469	0.284257	0.911375	0.912225	0.401698	0.598302	0.411464	0.588536	0.5	0.715743	0.088625	0.087775
0	0.212531	0.787469	0.284257	0.911375	0.087775	0.401698	0.598302	0.411464	0.588536	0.5	0.715743	0.088625	0.912225
0	0.212531	0.787469	0.284257	0.911375	0.087775	0.912225	0.598302	0.411464	0.588536	0.5	0.715743	0.088625	0.401698
0	0.212531	0.787469	0.284257	0.911375	0.087775	0.912225	0.401698	0.411464	0.588536	0.5	0.715743	0.088625	0.598302
0	0.212531	0.787469	0.284257	0.911375	0.087775	0.912225	0.401698	0.598302	0.588536	0.5	0.715743	0.088625	0.411464
0	0.212531	0.787469	0.284257	0.911375	0.087775	0.912225	0.401698	0.598302	0.411464	0.5	0.715743	0.088625	0.588536
0	0.212531	0.787469	0.284257	0.088625	0.912225	0.401698	0.598302	0.411464	0.588536	0.5	0.715743	0.911375	0.087775
0	0.212531	0.787469	0.284257	0.088625	0.087775	0.401698	0.598302	0.411464	0.588536	0.5	0.715743	0.911375	0.912225
0	0.212531	0.787469	0.284257	0.088625	0.087775	0.912225	0.598302	0.411464	0.588536	0.5	0.715743	0.911375	0.401698
0	0.212531	0.787469	0.284257	0.088625	0.087775	0.912225	0.401698	0.411464	0.588536	0.5	0.715743	0.911375	0.598302
0	0.212531	0.787469	0.284257	0.088625	0.087775	0.912225	0.401698	0.598302	0.588536	0.5	0.715743	0.911375	0.411464
0	0.212531	0.787469	0.284257	0.088625	0.087775	0.912225	0.401698	0.598302	0.411464	0.5	0.715743	0.911375	0.588536
0	0.212531	0.787469	0.284257	0.088625	0.911375	0.401698	0.598302	0.411464	0.588536	0.5	0.715743	0.087775	0.912225
0	0.212531	0.787469	0.284257	0.088625	0.911375	0.912225	0.598302	0.411464	0.588536	0.5	0.715743	0.087775	0.401698
0	0.212531	0.787469	0.284257	0.088625	0.911375	0.912225	0.401698	0.411464	0.588536	0.5	0.715743	0.087775	0.598302
0	0.212531	0.787469	0.284257	0.088625	0.911375	0.912225	0.401698	0.598302	0.588536	0.5	0.715743	0.087775	0.411464
0	0.212531	0.787469	0.284257	0.088625	0.911375	0.912225	0.401698	0.598302	0.411464	0.5	0.715743	0.087775	0.588536
0	0.212531	0.787469	0.284257	0.088625	0.911375	0.087775	0.598302	0.411464	0.588536	0.5	0.715743	0.912225	0.401698
0	0.212531	0.787469	0.284257	0.088625	0.911375	0.087775	0.401698	0.411464	0.588536	0.5	0.715743	0.912225	0.598302
0	0.212531	0.787469	0.284257	0.088625	0.911375	0.087775	0.401698	0.598302	0.588536	0.5	0.715743	0.912225	0.411464
0	0.212531	0.787469	0.284257	0.088625	0.911375	0.087775	0.401698	0.598302	0.411464	0.5	0.715743	0.912225	0.588536
0	0.212531	0.787469	0.284257	0.088625	0.911375	0.087775	0.912225	0.411464	0.588536	0.5	0.715743	0.401698	0.598302
0	0.212531	0.787469	0.284257	0.088625	0.911375	0.087775	0.912225	0.598302	0.588536	0.5	0.715743	0.401698	0.411464
0	0.212531	0.787469	0.284257	0.088625	0.911375	0.087775	0.912225	0.598302	0.411464	0.5	0.715743	0.401698	0.588536
0	0.212531	0.787469	0.284257	0.088625	0.911375	0.087775	0.912225	0.401698	0.588536	0.5	0.715743	0.598302	0.411464
0	0.212531	0.787469	0.284257	0.088625	0.911375	0.087775	0.912225	0.401698	0.411464	0.5	0.715743	0.598302	0.588536
0	0.212531	0.787469	0.284257	0.088625	0.911375	0.087775	0.912225	0.401698	0.598302	0.5	0.715743	0.411464	0.588536
0	0.212531	0.787469	0.284257	0.715743	0.912225	0.401698	0.598302	0.411464	0.588536	0.5	0.088625	0.911375	0.087775
0	0.212531	0.787469	0.284257	0.715743	0.087775	0.401698	0.598302	0.411464	0.588536	0.5	0.088625	0.911375	0.912225
0	0.212531	0.787469	0.284257	0.715743	0.087775	0.912225	0.598302	0.411464	0.588536	0.5	0.088625	0.911375	0.401698
0	0.212531	0.787469	0.284257	0.715743	0.087775	0.912225	0.401698	0.411464	0.588536	0.5	0.088625	0.911375	0.598302
0	0.212531	0.787469	0.284257	0.715743	0.087775	0.912225	0.401698	0.598302	0.588536	0.5	0.088625	0.911375	0.411464
0	0.212531	0.787469	0.284257	0.715743	0.087775	0.912225	0.401698	0.598302	0.411464	0.5	0.088625	0.911375	0.588536
0	0.212531	0.787469	0.284257	0.715743	0.911375	0.401698	0.598302	0.411464	0.588536	0.5	0.088625	0.087775	0.912225
0	0.212531	0.787469	0.284257	0.715743	0.911375	0.912225	0.598302	0.411464	0.588536	0.5	0.088625	0.087775	0.401698
0	0.212531	0.787469	0.284257	0.715743	0.911375	0.912225	0.401698	0.411464	0.588536	0.5	0.088625	0.087775	0.598302
0	0.212531	0.787469	0.284257	0.715743	0.911375	0.912225	0.401698	0.598302	0.588536	0.5	0.088625	0.087775	0.411464
0	0.212531	0.787469	0.284257	0.715743	0.911375	0.912225	0.401698	0.598302	0.411464	0.5	0.088625	0.087775	0.588536
0	0.212531	0.787469	0.284257	0.715743	0.911375	0.087775	0.598302	0.411464	0.588536	0.5	0.088625	0.912225	0.401698
0	0.212531	0.787469	0.284257	0.715743	0.911375	0.087775	0.401698	0.411464	0.588536	0.5	0.088625	0.912225	0.598302
0	0.212531	0.787469	0.284257	0.715743	0.911375	0.087775	0.401698	0.598302	0.588536	0.5	0.088625	0.912225	0.411464
0	0.212531	0.787469	0.284257	0.715743	0.911375	0.087775	0.401698	0.598302	0.411464	0.5	0.088625	0.912225	0.588536
0	0.212531	0.787469	0.284257	0.715743	0.911375	0.087775	0.912225	0.411464	0.588536	0.5	0.088625	0.401698	0.598302
0	0.212531	0.787469	0.284257	0.715743	0.911375	0.087775	0.912225	0.598302	0.588536	0.5	0.088625	0.401698	0.411464
0	0.212531	0.787469	0.284257	0.715743	0.911375	0.087775	0.912225	0.598302	0.411464	0.5	0.088625	0.401698	0.588536
0	0.212531	0.787469	0.284257	0.715743	0.911375	0.087775	0.912225	0.401698	0.588536	0.5	0.088625	0.598302	0.411464
0	0.212531	0.787469	0.284257	0.715743	0.911375	0.087775	0.912225	0.401698	0.411464	0.5	0.088625	0.598302	0.588536
0	0.212531	0.787469	0.284257	0.715743	0.911375	0.087775	0.912225	0.401698	0.598302	0.5	0.088625	0.411464	0.588536
0	0.212531	0.787469	0.284257	0.715743	0.088625	0.401698	0.598302	0.411464	0.588536	0.5	0.911375	0.087775	0.912225
0	0.212531	0.787469	0.284257	0.715743	0.088625	0.912225	0.598302	0.411464	0.588536	0.5	0.911375	0.087775	0.401698
0	0.212531	0.787469	0.284257	0.715743	0.088625	0.912225	0.401698	0.411464	0.588536	0.5	0.911375	0.087775	0.598302
0	0.212531	0.787469	0.284257	0.715743	0.088625	0.912225	0.401698	0.598302	0.588536	0.5	0.911375	0.087775	0.411464
0	0.212531	0.787469	0.284257	0.715743	0.088625	0.912225	0.401698	0.598302	0.411464	0.5	0.911375	0.087775	0.588536
0	0.212531	0.787469	0.284257	0.715743	0.088625	0.087775	0.598302	0.411464	0.588536	0.5	0.911375	0.912225	0.401698
0	0.212531	0.787469	0.284257	0.715743	0.088625	0.087775	0.401698	0.411464	0.588536	0.5	0.911375	0.912225	0.598302
0	0.212531	0.787469	0.284257	0.715743	0.088625	0.087775	0.401698	0.598302	0.588536	0.5	0.911375	0.912225	0.411464
0	0.212531	0.787469	0.284257	0.715743	0.088625	0.087775	0.401698	0.598302	0.411464	0.5	0.911375	0.912225	0.588536
0	0.212531	0.787469	0.284257	0.715743	0.088625	0.087775	0.912225	0.411464	0.588536	0.5	0.911375	0.401698	0.598302
0	0.212531	0.787469	0.284257	0.715743	0.088625	0.087775	0.912225	0.598302	0.588536	0.5	0.911375	0.401698	0.411464
0	0.212531	0.787469	0.284257	0.715743	0.088625	0.087775	0.912225	0.598302	0.411464	0.5	0.911375	0.401698	0.588536
0	0.212531	0.787469	0.284257	0.715743	0.088625	0.087775	0.912225	0.401698	0.588536	0.5	0.911375	0.598302	0.411464
0	0.212531	0.787469	0.284257	0.715743	0.088625	0.087775	0.912225	0.401698	0.411464	0.5	0.911375	0.598302	0.588536
0	0.212531	0.787469	0.284257	0.715743	0.088625	0.087775	0.912225	0.401698	0.598302	0.5	0.911375	0.411464	0.588536
0	0.212531	0.787469	0.284257	0.715743	0.088625	0.911375	0.598302	0.411464	0.588536	0.5	0.087775	0.912225	0.401698
0	0.212531	0.787469	0.284257	0.715743	0.088625	0.911375	0.401698	0.411464	0.588536	0.5	0.087775	0.912225	0.598302
0	0.212531	0.787469	0.284257	0.715743	0.088625	0.911375	0.401698	0.598302	0.588536	0.5	0.087775	0.912225	0.411464
0	0.212531	0.787469	0.284257	0.715743	0.088625	0.911375	0.401698	0.598302	0.411464	0.5	0.087775	0.912225	0.588536
0	0.212531	0.787469	0.284257	0.715743	0.088625	0.911375	0.912225	0.411464	0.588536	0.5	0.087775	0.401698	0.598302
0	0.212531	0.787469	0.284257	0.715743	0.088625	0.911375	0.912225	0.598302	0.588536	0.5	0.087775	0.401698	0.411464
0	0.212531	0.787469	0.284257	0.715743	0.088625	0.911375	0.912225	0.598302	0.411464	0.5	0.087775	0.401698	0.588536
0	0.212531	0.787469	0.284257	0.715743	0.088625	0.911375	0.912225	0.401698	0.588536	0.5	0.087775	0.598302	0.411464
0	0.212531	0.787469	0.284257	0.715743	0.088625	0.911375	0.912225	0.401698	0.411464	0.5	0.087775	0.598302	0.588536
0	0.212531	0.787469	0.284257	0.715743	0.088625	0.911375	0.912225	0.401698	0.598302	0.5	0.087775	0.411464	0.588536
0	0.212531	0.787469	0.284257	0.715743	0.088625	0.911375	0.087775	0.411464	0.588536	0.5	0.912225	0.401698	0.598302
0	0.212531	0.787469	0.284257	0.715743	0.088625	0.911375	0.087775	0.598302	0.588536	0.5	0.912225	0.401698	0.411464
0	0.212531	0.787469	0.284257	0.715743	0.088625	0.911375	0.087775	0.598302	0.411464	0.5	0.912225	0.401698	0.588536
0	0.212531	0.787469	0.284257	0.715743	0.088625	0.911375	0.087775	0.401698	0.588536	0.5	0.912225	0.598302	0.411464
0	0.212531	0.787469	0.284257	0.715743	0.088625	0.911375	0.087775	0.401698	0.411464	0.5	0.912225	0.598302	0.588536
0	0.212531	0.787469	0.284257	0.715743	0.088625	0.911375	0.087775	0.401698	0.598302	0.5	0.912225	0.411464	0.588536
0	0.212531	0.787469	0.284257	0.715743	0.088625	0.911375	0.087775	0.912225	0.588536	0.5	0.401698	0.598302	0.411464
0	0.212531	0.787469	0.284257	0.715743	0.088625	0.911375	0.087775	0.912225	0.411464	0.5	0.401698	0.598302	0.588536
0	0.212531	0.787469	0.284257	0.715743	0.088625	0.911375	0.087775	0.912225	0.598302	0.5	0.401698	0.411464	0.588536
0	0.212531	0.787469	0.284257	0.715743	0.088625	0.911375	0.087775	0.912225	0.401698	0.5	0.598302	0.411464	0.588536
0	0.5	0.088625	0.911375	0.087775	0.912225	0.401698	0.598302	0.411464	0.588536	0.212531	0.787469	0.284257	0.715743
0	0.5	0.715743	0.911375	0.087775	0.912225	0.401698	0.598302	0.411464	0.588536	0.212531	0.787469	0.284257	0.088625
0	0.5	0.715743	0.088625	0.087775	0.912225	0.401698	0.598302	0.411464	0.588536	0.212531	0.787469	0.284257	0.911375
0	0.5	0.715743	0.088625	0.911375	0.912225	0.401698	0.598302	0.411464	0.588536	0.212531	0.787469	0.284257	0.087775
0	0.5	0.715743	0.088625	0.911375	0.087775	0.401698	0.598302	0.411464	0.588536	0.212531	0.787469	0.284257	0.912225
0	0.5	0.715743	0.088625	0.911375	0.087775	0.912225	0.598302	0.411464	0.588536	0.212531	0.787469	0.284257	0.401698
0	0.5	0.715743	0.088625	0.911375	0.087775	0.912225	0.401698	0.411464	0.588536	0.212531	0.787469	0.284257	0.598302
0	0.5	0.715743	0.088625	0.911375	0.087775	0.912225	0.401698	0.598302	0.588536	0.212531	0.787469	0.284257	0.411464
0	0.5	0.715743	0.088625	0.911375	0.087775	0.912225	0.401698	0.598302	0.411464	0.212531	0.787469	0.284257	0.588536
0	0.5	0.284257	0.911375	0.087775	0.912225	0.401698	0.598302	0.411464	0.588536	0.212531	0.787469	0.715743	0.088625
0	0.5	0.284257	0.088625	0.087775	0.912225	0.401698	0.598302	0.411464	0.588536	0.212531	0.787469	0.715743	0.911375
0	0.5	0.284257	0.088625	0.911375	0.912225	0.401698	0.598302	0.411464	0.588536	0.212531	0.787469	0.715743	0.087775
0	0.5	0.284257	0.088625	0.911375	0.087775	0.401698	0.598302	0.411464	0.588536	0.212531	0.787469	0.715743	0.912225
0	0.5	0.284257	0.088625	0.911375	0.087775	0.912225	0.598302	0.411464	0.588536	0.212531	0.787469	0.715743	0.401698
0	0.5	0.284257	0.088625	0.911375	0.087775	0.912225	0.401698	0.411464	0.588536	0.212531	0.787469	0.715743	0.598302
0	0.5	0.284257	0.088625	0.911375	0.087775	0.912225	0.401698	0.598302	0.588536	0.212531	0.787469	0.715743	0.411464
0	0.5	0.284257	0.088625	0.911375	0.087775	0.912225	0.401698	0.598302	0.411464	0.212531	0.787469	0.715743	0.588536
0	0.5	0.284257	0.715743	0.087775	0.912225	0.401698	0.598302	0.411464	0.588536	0.212531	0.787469	0.088625	0.911375
0	0.5	0.284257	0.715743	0.911375	0.912225	0.401698	0.598302	0.411464	0.588536	0.212531	0.787469	0.088625	0.087775
0	0.5	0.284257	0.715743	0.911375	0.087775	0.401698	0.598302	0.411464	0.588536	0.212531	0.787469	0.088625	0.912225
0	0.5	0.284257	0.715743	0.911375	0.087775	0.912225	0.598302	0.411464	0.588536	0.212531	0.787469	0.088625	0.401698
0	0.5	0.284257	0.715743	0.911375	0.087775	0.912225	0.401698	0.411464	0.588536	0.212531	0.787469	0.088625	0.598302
0	0.5	0.284257	0.715743	0.911375	0.087775	0.912225	0.401698	0.598302	0.588536	0.212531	0.787469	0.088625	0.411464
0	0.5	0.284257	0.715743	0.911375	0.087775	0.912225	0.401698	0.598302	0.411464	0.212531	0.787469	0.088625	0.588536
0	0.5	0.284257	0.715743	0.088625	0.912225	0.401698	0.598302	0.411464	0.588536	0.212531	0.787469	0.911375	0.087775
0	0.5	0.284257	0.715743	0.088625	0.087775	0.401698	0.598302	0.411464	0.588536	0.212531	0.787469	0.911375	0.912225
0	0.5	0.284257	0.715743	0.088625	0.087775	0.912225	0.598302	0.411464	0.588536	0.212531	0.787469	0.911375	0.401698
0	0.5	0.284257	0.715743	0.088625	0.087775	0.912225	0.401698	0.411464	0.588536	0.212531	0.787469	0.911375	0.598302
0	0.5	0.284257	0.715743	0.088625	0.087775	0.912225	0.401698	0.598302	0.588536	0.212531	0.787469	0.911375	0.411464
0	0.5	0.284257	0.715743	0.088625	0.087775	0.912225	0.401698	0.598302	0.411464	0.212531	0.787469	0.911375	0.588536
0	0.5	0.284257	0.715743	0.088625	0.911375	0.401698	0.598302	0.411464	0.588536	0.212531	0.787469	0.087775	0.912225
0	0.5	0.284257	0.715743	0.088625	0.911375	0.912225	0.598302	0.411464	0.588536	0.212531	0.787469	0.087775	0.401698
0	0.5	0.284257	0.715743	0.088625	0.911375	0.912225	0.401698	0.411464	0.588536	0.212531	0.787469	0.087775	0.598302
0	0.5	0.284257	0.715743	0.088625	0.911375	0.912225	0.401698	0.598302	0.588536	0.212531	0.787469	0.087775	0.411464
0	0.5	0.284257	0.715743	0.088625	0.911375	0.912225	0.401698	0.598302	0.411464	0.212531	0.787469	0.087775	0.588536
0	0.5	0.284257	0.715743	0.088625	0.911375	0.087775	0.598302	0.411464	0.588536	0.212531	0.787469	0.912225	0.401698
0	0.5	0.284257	0.715743	0.088625	0.911375	0.087775	0.401698	0.411464	0.588536	0.212531	0.787469	0.912225	0.598302
0	0.5	0.284257	0.715743	0.088625	0.911375	0.087775	0.401698	0.598302	0.588536	0.212531	0.787469	0.912225	0.411464
0	0.5	0.284257	0.715743	0.088625	0.911375	0.087775	0.401698	0.598302	0.411464	0.212531	0.787469	0.912225	0.588536
0	0.5	0.284257	0.715743	0.088625	0.911375	0.087775	0.912225	0.411464	0.588536	0.212531	0.787469	0.401698	0.598302
0	0.5	0.284257	0.715743	0.088625	0.911375	0.087775	0.912225	0.598302	0.588536	0.212531	0.787469	0.401698	0.411464
0	0.5	0.284257	0.715743	0.088625	0.911375	0.087775	0.912225	0.598302	0.411464	0.212531	0.787469	0.401698	0.588536
0	0.5	0.284257	0.715743	0.088625	0.911375	0.087775	0.912225	0.401698	0.588536	0.212531	0.787469	0.598302	0.411464
0	0.5	0.284257	0.715743	0.088625	0.911375	0.087775	0.912225	0.401698	0.411464	0.212531	0.787469	0.598302	0.588536
0	0.5	0.284257	0.715743	0.088625	0.911375	0.087775	0.912225	0.401698	0.598302	0.212531	0.787469	0.411464	0.588536
0	0.5	0.787469	0.911375	0.087775	0.912225	0.401698	0.598302	0.411464	0.588536	0.212531	0.284257	0.715743	0.088625
0	0.5	0.787469	0.088625	0.087775	0.912225	0.401698	0.598302	0.411464	0.588536	0.212531	0.284257	0.715743	0.911375
0	0.5	0.787469	0.088625	0.911375	0.912225	0.401698	0.598302	0.411464	0.588536	0.212531	0.284257	0.715743	0.087775
0	0.5	0.787469	0.088625	0.911375	0.087775	0.401698	0.598302	0.411464	0.588536	0.212531	0.284257	0.715743	0.912225
0	0.5	0.787469	0.088625	0.911375	0.087775	0.912225	0.598302	0.411464	0.588536	0.212531	0.284257	0.715743	0.401698
0	0.5	0.787469	0.088625	0.911375	0.087775	0.912225	0.401698	0.411464	0.588536	0.212531	0.284257	0.715743	0.598302
0	0.5	0.787469	0.088625	0.911375	0.087775	0.912225	0.401698	0.598302	0.588536	0.212531	0.284257	0.715743	0.411464
0	0.5	0.787469	0.088625	0.911375	0.087775	0.912225	0.401698	0.598302	0.411464	0.212531	0.284257	0.715743	0.588536
0	0.5	0.787469	0.715743	0.087775	0.912225	0.401698	0.598302	0.411464	0.588536	0.212531	0.284257	0.088625	0.911375
0	0.5	0.787469	0.715743	0.911375	0.912225	0.401698	0.598302	0.411464	0.588536	0.212531	0.284257	0.088625	0.087775
0	0.5	0.787469	0.715743	0.911375	0.087775	0.401698	0.598302	0.411464	0.588536	0.212531	0.284257	0.088625	0.912225
0	0.5	0.787469	0.715743	0.911375	0.087775	0.912225	0.598302	0.411464	0.588536	0.212531	0.284257	0.088625	0.401698
0	0.5	0.787469	0.715743	0.911375	0.087775	0.912225	0.401698	0.411464	0.588536	0.212531	0.284257	0.088625	0.598302
0	0.5	0.787469	0.715743	0.911375	0.087775	0.912225	0.401698	0.598302	0.588536	0.212531	0.284257	0.088625	0.411464
0	0.5	0.787469	0.715743	0.911375	0.087775	0.912225	0.401698	0.598302	0.411464	0.212531	0.284257	0.088625	0.588536
0	0.5	0.787469	0.715743	0.088625	0.912225	0.401698	0.598302	0.411464	0.588536	0.212531	0.284257	0.911375	0.087775
0	0.5	0.787469	0.715743	0.088625	0.087775	0.401698	0.598302	0.411464	0.588536	0.212531	0.284257	0.911375	0.912225
0	0.5	0.787469	0.715743	0.088625	0.087775	0.912225	0.598302	0.411464	0.588536	0.212531	0.284257	0.911375	0.401698
0	0.5	0.787469	0.715743	0.088625	0.087775	0.912225	0.401698	0.411464	0.588536	0.212531	0.284257	0.911375	0.598302
0	0.5	0.787469	0.715743	0.088625	0.087775	0.912225	0.401698	0.598302	0.588536	0.212531	0.284257	0.911375	0.411464
0	0.5	0.787469	0.715743	0.088625	0.087775	0.912225	0.401698	0.598302	0.411464	0.212531	0.284257	0.911375	0.588536
0	0.5	0.787469	0.715743	0.088625	0.911375	0.401698	0.598302	0.411464	0.588536	0.212531	0.284257	0.087775	0.912225
0	0.5	0.787469	0.715743	0.088625	0.911375	0.912225	0.598302	0.411464	0.588536	0.212531	0.284257	0.087775	0.401698
0	0.5	0.787469	0.715743	0.088625	0.911375	0.912225	0.401698	0.411464	0.588536	0.212531	0.284257	0.087775	0.598302
0	0.5	0.787469	0.715743	0.088625	0.911375	0.912225	0.401698	0.598302	0.588536	0.212531	0.284257	0.087775	0.411464
0	0.5	0.787469	0.715743	0.088625	0.911375	0.912225	0.401698	0.598302	0.411464	0.212531	0.284257	0.087775	0.588536
0	0.5	0.787469	0.715743	0.088625	0.911375	0.087775	0.598302	0.411464	0.588536	0.212531	0.284257	0.912225	0.401698
0	0.5	0.787469	0.715743	0.088625	0.911375	0.087775	0.401698	0.411464	0.588536	0.212531	0.284257	0.912225	0.598302
0	0.5	0.787469	0.715743	0.088625	0.911375	0.087775	0.401698	0.598302	0.588536	0.212531	0.284257	0.912225	0.411464
0	0.5	0.787469	0.715743	0.088625	0.911375	0.087775	0.401698	0.598302	0.411464	0.212531	0.284257	0.912225	0.588536
0	0.5	0.787469	0.715743	0.088625	0.911375	0.087775	0.912225	0.411464	0.588536	0.212531	0.284257	0.401698	0.598302
0	0.5	0.787469	0.715743	0.088625	0.911375	0.087775	0.912225	0.598302	0.588536	0.212531	0.284257	0.401698	0.411464
0	0.5	0.787469	0.715743	0.088625	0.911375	0.087775	0.912225	0.598302	0.411464	0.212531	0.284257	0.401698	0.588536
0	0.5	0.787469	0.715743	0.088625	0.911375	0.087775	0.912225	0.401698	0.588536	0.212531	0.284257	0.598302	0.411464
0	0.5	0.787469	0.715743	0.088625	0.911375	0.087775	0.912225	0.401698	0.411464	0.212531	0.284257	0.598302	0.588536
0	0.5	0.787469	0.715743	0.088625	0.911375	0.087775	0.912225	0.401698	0.598302	0.212531	0.284257	0.411464	0.588536
0	0.5	0.787469	0.284257	0.087775	0.912225	0.401698	0.598302	0.411464	0.588536	0.212531	0.715743	0.088625	0.911375
0	0.5	0.787469	0.284257	0.911375	0.912225	0.401698	0.598302	0.411464	0.588536	0.212531	0.715743	0.088625	0.087775
0	0.5	0.787469	0.284257	0.911375	0.087775	0.401698	0.598302	0.411464	0.588536	0.212531	0.715743	0.088625	0.912225
0	0.5	0.787469	0.284257	0.911375	0.087775	0.912225	0.598302	0.411464	0.588536	0.212531	0.715743	0.088625	0.401698
0	0.5	0.787469	0.284257	0.911375	0.087775	0.912225	0.401698	0.411464	0.588536	0.212531	0.715743	0.088625	0.598302
0	0.5	0.787469	0.284257	0.911375	0.087775	0.912225	0.401698	0.598302	0.588536	0.212531	0.715743	0.088625	0.411464
0	0.5	0.787469	0.284257	0.911375	0.087775	0.912225	0.401698	0.598302	0.411464	0.212531	0.715743	0.088625	0.588536
0	0.5	0.787469	0.284257	0.088625	0.912225	0.401698	0.598302	0.411464	0.588536	0.212531	0.715743	0.911375	0.087775
0	0.5	0.787469	0.284257	0.088625	0.087775	0.401698	0.598302	0.411464	0.588536	0.212531	0.715743	0.911375	0.912225
0	0.5	0.787469	0.284257	0.088625	0.087775	0.912225	0.598302	0.411464	0.588536	0.212531	0.715743	0.911375	0.401698
0	0.5	0.787469	0.284257	0.088625	0.087775	0.912225	0.401698	0.411464	0.588536	0.212531	0.715743	0.911375	0.598302
0	0.5	0.787469	0.284257	0.088625	0.087775	0.912225	0.401698	0.598302	0.588536	0.212531	0.715743	0.911375	0.411464
0	0.5	0.787469	0.284257	0.088625	0.087775	0.912225	0.401698	0.598302	0.411464	0.212531	0.715743	0.911375	0.588536
0	0.5	0.787469	0.284257	0.088625	0.911375	0.401698	0.598302	0.411464	0.588536	0.212531	0.715743	0.087775	0.912225
0	0.5	0.787469	0.284257	0.088625	0.911375	0.912225	0.598302	0.411464	0.588536	0.212531	0.715743	0.087775	0.401698
0	0.5	0.787469	0.284257	0.088625	0.911375	0.912225	0.401698	0.411464	0.588536	0.212531	0.715743	0.087775	0.598302
0	0.5	0.787469	0.284257	0.088625	0.911375	0.912225	0.401698	0.598302	0.588536	0.212531	0.715743	0.087775	0.411464
0	0.5	0.787469	0.284257	0.088625	0.911375	0.912225	0.401698	0.598302	0.411464	0.212531	0.715743	0.087775	0.588536
0	0.5	0.787469	0.284257	0.088625	0.911375	0.087775	0.598302	0.411464	0.588536	0.212531	0.715743	0.912225	0.401698
0	0.5	0.787469	0.284257	0.088625	0.911375	0.087775	0.401698	0.411464	0.588536	0.212531	0.715743	0.912225	0.598302
0	0.5	0.787469	0.284257	0.088625	0.911375	0.087775	0.401698	0.598302	0.588536	0.212531	0.715743	0.912225	0.411464
0	0.5	0.787469	0.284257	0.088625	0.911375	0.087775	0.401698	0.598302	0.411464	0.212531	0.715743	0.912225	0.588536
0	0.5	0.787469	0.284257	0.088625	0.911375	0.087775	0.912225	0.411464	0.588536	0.212531	0.715743	0.401698	0.598302
0	0.5	0.787469	0.284257	0.088625	0.911375	0.087775	0.912225	0.598302	0.588536	0.212531	0.715743	0.401698	0.411464
0	0.5	0.787469	0.284257	0.088625	0.911375	0.087775	0.912225	0.598302	0.411464	0.212531	0.715743	0.401698	0.588536
0	0.5	0.787469	0.284257	0.088625	0.911375	0.087775	0.912225	0.401698	0.588536	0.212531	0.715743	0.598302	0.411464
0	0.5	0.787469	0.284257	0.088625	0.911375	0.087775	0.912225	0.401698	0.411464	0.212531	0.715743	0.598302	0.588536
0	0.5	0.787469	0.284257	0.088625	0.911375	0.087775	0.912225	0.401698	0.598302	0.212531	0.715743	0.411464	0.588536
0	0.5	0.787469	0.284257	0.715743	0.912225	0.401698	0.598302	0.411464	0.588536	0.212531	0.088625	0.911375	0.087775
0	0.5	0.787469	0.284257	0.715743	0.087775	0.401698	0.598302	0.411464	0.588536	0.212531	0.088625	0.911375	0.912225
0	0.5	0.787469	0.284257	0.715743	0.087775	0.912225	0.598302	0.411464	0.588536	0.212531	0.088625	0.911375	0.401698
0	0.5	0.787469	0.284257	0.715743	0.087775	0.912225	0.401698	0.411464	0.588536	0.212531	0.088625	0.911375	0.598302
0	0.5	0.787469	0.284257	0.715743	0.087775	0.912225	0.401698	0.598302	0.588536	0.212531	0.088625	0.911375	0.411464
0	0.5	0.787469	0.284257	0.715743	0.087775	0.912225	0.401698	0.598302	0.411464	0.212531	0.088625	0.911375	0.588536
0	0.5	0.787469	0.284257	0.715743	0.911375	0.401698	0.598302	0.411464	0.588536	0.212531	0.088625	0.087775	0.912225
0	0.5	0.787469	0.284257	0.715743	0.911375	0.912225	0.598302	0.411464	0.588536	0.212531	0.088625	0.087775	0.401698
0	0.5	0.787469	0.284257	0.715743	0.911375	0.912225	0.401698	0.411464	0.588536	0.212531	0.088625	0.087775	0.598302
0	0.5	0.787469	0.284257	0.715743	0.911375	0.912225	0.401698	0.598302	0.588536	0.212531	0.088625	0.087775	0.411464
0	0.5	0.787469	0.284257	0.715743	0.911375	0.912225	0.401698	0.598302	0.411464	0.212531	0.088625	0.087775	0.588536
0	0.5	0.787469	0.284257	0.715743	0.911375	0.087775	0.598302	0.411464	0.588536	0.212531	0.088625	0.912225	0.401698
0	0.5	0.787469	0.284257	0.715743	0.911375	0.087775	0.401698	0.411464	0.588536	0.212531	0.088625	0.912225	0.598302
0	0.5	0.787469	0.284257	0.715743	0.911375	0.087775	0.401698	0.598302	0.588536	0.212531	0.088625	0.912225	0.411464
0	0.5	0.787469	0.284257	0.715743	0.911375	0.087775	0.401698	0.598302	0.411464	0.212531	0.088625	0.912225	0.588536
0	0.5	0.787469	0.284257	0.715743	0.911375	0.087775	0.912225	0.411464	0.588536	0.212531	0.088625	0.401698	0.598302
0	0.5	0.787469	0.284257	0.715743	0.911375	0.087775	0.912225	0.598302	0.588536	0.212531	0.088625	0.401698	0.411464
0	0.5	0.787469	0.284257	0.715743	0.911375	0.087775	0.912225	0.598302	0.411464	0.212531	0.088625	0.401698	0.588536
0	0.5	0.787469	0.284257	0.715743	0.911375	0.087775	0.912225	0.401698	0.588536	0.212531	0.088625	0.598302	0.411464
0	0.5	0.787469	0.284257	0.715743	0.911375	0.087775	0.912225	0.401698	0.411464	0.212531	0.088625	0.598302	0.588536
0	0.5	0.787469	0.284257	0.715743	0.911375	0.087775	0.912225	0.401698	0.598302	0.212531	0.088625	0.411464	0.588536
0	0.5	0.787469	0.284257	0.715743	0.088625	0.401698	0.598302	0.411464	0.588536	0.212531	0.911375	0.087775	0.912225
0	0.5	0.787469	0.284257	0.715743	0.088625	0.912225	0.598302	0.411464	0.588536	0.212531	0.911375	0.087775	0.401698
0	0.5	0.787469	0.284257	0.715743	0.088625	0.912225	0.401698	0.411464	0.588536	0.212531	0.911375	0.087775	0.598302
0	0.5	0.787469	0.284257	0.715743	0.088625	0.912225	0.401698	0.598302	0.588536	0.212531	0.911375	0.087775	0.411464
0	0.5	0.787469	0.284257	0.715743	0.088625	0.912225	0.401698	0.598302	0.411464	0.212531	0.911375	0.087775	0.588536
0	0.5	0.787469	0.284257	0.715743	0.088625	0.087775	0.598302	0.411464	0.588536	0.212531	0.911375	0.912225	0.401698
0	0.5	0.787469	0.284257	0.715743	0.088625	0.087775	0.401698	0.411464	0.588536	0.212531	0.911375	0.912225	0.598302
0	0.5	0.787469	0.284257	0.715743	0.088625	0.087775	0.401698	0.598302	0.588536	0.212531	0.911375	0.912225	0.411464
0	0.5	0.787469	0.284257	0.715743	0.088625	0.087775	0.401698	0.598302	0.411464	0.212531	0.911375	0.912225	0.588536
0	0.5	0.787469	0.284257	0.715743	0.088625	0.087775	0.912225	0.411464	0.588536	0.212531	0.911375	0.401698	0.598302
0	0.5	0.787469	0.284257	0.715743	0.088625	0.087775	0.912225	0.598302	0.588536	0.212531	0.911375	0.401698	0.411464
0	0.5	0.787469	0.284257	0.715743	0.088625	0.087775	0.912225	0.598302	0.411464	0.212531	0.911375	0.401698	0.588536
0	0.5	0.787469	0.284257	0.715743	0.088625	0.087775	0.912225	0.401698	0.588536	0.212531	0.911375	0.598302	0.411464
0	0.5	0.787469	0.284257	0.715743	0.088625	0.087775	0.912225	0.401698	0.411464	0.212531	0.911375	0.598302	0.588536
0	0.5	0.787469	0.284257	0.715743	0.088625	0.087775	0.912225	0.401698	0.598302	0.212531	0.911375	0.411464	0.588536
0	0.5	0.787469	0.284257	0.715743	0.088625	0.911375	0.598302	0.411464	0.588536	0.212531	0.087775	0.912225	0.401698
0	0.5	0.787469	0.284257	0.715743	0.088625	0.911375	0.401698	0.411464	0.588536	0.212531	0.087775	0.912225	0.598302
0	0.5	0.787469	0.284257	0.715743	0.088625	0.911375	0.401698	0.598302	0.588536	0.212531	0.087775	0.912225	0.411464
0	0.5	0.787469	0.284257	0.715743	0.088625	0.911375	0.401698	0.598302	0.411464	0.212531	0.087775	0.912225	0.588536
0	0.5	0.787469	0.284257	0.715743	0.088625	0.911375	0.912225	0.411464	0.588536	0.212531	0.087775	0.401698	0.598302
0	0.5	0.787469	0.284257	0.715743	0.088625	0.911375	0.912225	0.598302	0.588536	0.212531	0.087775	0.401698	0.411464
0	0.5	0.787469	0.284257	0.715743	0.088625	0.911375	0.912225	0.598302	0.411464	0.212531	0.087775	0.401698	0.588536
0	0.5	0.787469	0.284257	0.715743	0.088625	0.911375	0.912225	0.401698	0.588536	0.212531	0.087775	0.598302	0.411464
0	0.5	0.787469	0.284257	0.715743	0.088625	0.911375	0.912225	0.401698	0.411464	0.212531	0.087775	0.598302	0.588536
0	0.5	0.787469	0.284257	0.715743	0.088625	0.911375	0.912225	0.401698	0.598302	0.212531	0.087775	0.411464	0.588536
0	0.5	0.787469	0.284257	0.715743	0.088625	0.911375	0.087775	0.411464	0.588536	0.212531	0.912225	0.401698	0.598302
0	0.5	0.787469	0.284257	0.715743	0.088625	0.911375	0.087775	0.598302	0.588536	0.212531	0.912225	0.401698	0.411464
0	0.5	0.787469	0.284257	0.715743	0.088625	0.911375	0.087775	0.598302	0.411464	0.212531	0.912225	0.401698	0.588536
0	0.5	0.787469	0.284257	0.715743	0.088625	0.911375	0.087775	0.401698	0.588536	0.212531	0.912225	0.598302	0.411464
0	0.5	0.787469	0.284257	0.715743	0.088625	0.911375	0.087775	0.401698	0.411464	0.212531	0.912225	0.598302	0.588536
0	0.5	0.787469	0.284257	0.715743	0.088625	0.911375	0.087775	0.401698	0.598302	0.212531	0.912225	0.411464	0.588536
0	0.5	0.787469	0.284257	0.715743	0.088625	0.911375	0.087775	0.912225	0.588536	0.212531	0.401698	0.598302	0.411464
0	0.5	0.787469	0.284257	0.715743	0.088625	0.911375	0.087775	0.912225	0.411464	0.212531	0.401698	0.598302	0.588536
0	0.5	0.787469	0.284257	0.715743	0.088625	0.911375	0.087775	0.912225	0.598302	0.212531	0.401698	0.411464	0.588536
0	0.5	0.787469	0.284257	0.715743	0.088625	0.911375	0.087775	0.912225	0.401698	0.212531	0.598302	0.411464	0.588536
0	0.5	0.212531	0.911375	0.087775	0.912225	0.401698	0.598302	0.411464	0.588536	0.787469	0.284257	0.715743	0.088625
0	0.5	0.212531	0.088625	0.087775	0.912225	0.401698	0.598302	0.411464	0.588536	0.787469	0.284257	0.715743	0.911375
0	0.5	0.212531	0.088625	0.911375	0.912225	0.401698	0.598302	0.411464	0.588536	0.787469	0.284257	0.715743	0.087775
0	0.5	0.212531	0.088625	0.911375	0.087775	0.401698	0.598302	0.411464	0.588536	0.787469	0.284257	0.715743	0.912225
0	0.5	0.212531	0.088625	0.911375	0.087775	0.912225	0.598302	0.411464	0.588536	0.787469	0.284257	0.715743	0.401698
0	0.5	0.212531	0.088625	0.911375	0.087775	0.912225	0.401698	0.411464	0.588536	0.787469	0.284257	0.715743	0.598302
0	0.5	0.212531	0.088625	0.911375	0.087775	0.912225	0.401698	0.598302	0.588536	0.787469	0.284257	0.715743	0.411464
0	0.5	0.212531	0.088625	0.911375	0.087775	0.912225	0.401698	0.598302	0.411464	0.787469	0.284257	0.715743	0.588536
0	0.5	0.212531	0.715743	0.087775	0.912225	0.401698	0.598302	0.411464	0.588536	0.787469	0.284257	0.088625	0.911375
0	0.5	0.212531	0.715743	0.911375	0.912225	0.401698	0.598302	0.411464	0.588536	0.787469	0.284257	0.088625	0.087775
0	0.5	0.212531	0.715743	0.911375	0.087775	0.401698	0.598302	0.411464	0.588536	0.787469	0.284257	0.088625	0.912225
0	0.5	0.212531	0.715743	0.911375	0.087775	0.912225	0.598302	0.411464	0.588536	0.787469	0.284257	0.088625	0.401698
0	0.5	0.212531	0.715743	0.911375	0.087775	0.912225	0.401698	0.411464	0.588536	0.787469	0.284257	0.088625	0.598302
0	0.5	0.212531	0.715743	0.911375	0.087775	0.912225	0.401698	0.598302	0.588536	0.787469	0.284257	0.088625	0.411464
0	0.5	0.212531	0.715743	0.911375	0.087775	0.912225	0.401698	0.598302	0.411464	0.787469	0.284257	0.088625	0.588536
0	0.5	0.212531	0.715743	0.088625	0.912225	0.401698	0.598302	0.411464	0.588536	0.787469	0.284257	0.911375	0.087775
0	0.5	0.212531	0.715743	0.088625	0.087775	0.401698	0.598302	0.411464	0.588536	0.787469	0.284257	0.911375	0.912225
0	0.5	0.212531	0.715743	0.088625	0.087775	0.912225	0.598302	0.411464	0.588536	0.787469	0.284257	0.911375	0.401698
0	0.5	0.212531	0.715743	0.088625	0.087775	0.912225	0.401698	0.411464	0.588536	0.787469	0.284257	0.911375	0.598302
0	0.5	0.212531	0.715743	0.088625	0.087775	0.912225	0.401698	0.598302	0.588536	0.787469	0.284257	0.911375	0.411464
0	0.5	0.212531	0.715743	0.088625	0.087775	0.912225	0.401698	0.598302	0.411464	0.787469	0.284257	0.911375	0.588536
0	0.5	0.212531	0.715743	0.088625	0.911375	0.401698	0.598302	0.411464	0.588536	0.787469	0.284257	0.087775	0.912225
0	0.5	0.212531	0.715743	0.088625	0.911375	0.912225	0.598302	0.411464	0.588536	0.787469	0.284257	0.087775	0.401698
0	0.5	0.212531	0.715743	0.088625	0.911375	0.912225	0.401698	0.411464	0.588536	0.787469	0.284257	0.087775	0.598302
0	0.5	0.212531	0.715743	0.088625	0.911375	0.912225	0.401698	0.598302	0.588536	0.787469	0.284257	0.087775	0.411464
0	0.5	0.212531	0.715743	0.088625	0.911375	0.912225	0.401698	0.598302	0.411464	0.787469	0.284257	0.087775	0.588536
0	0.5	0.212531	0.715743	0.088625	0.911375	0.087775	0.598302	0.411464	0.588536	0.787469	0.284257	0.912225	0.401698
0	0.5	0.212531	0.715743	0.088625	0.911375	0.087775	0.401698	0.411464	0.588536	0.787469	0.284257	0.912225	0.598302
0	0.5	0.212531	0.715743	0.088625	0.911375	0.087775	0.401698	0.598302	0.588536	0.787469	0.284257	0.912225	0.411464
0	0.5	0.212531	0.715743	0.088625	0.911375	0.087775	0.401698	0.598302	0.411464	0.787469	0.284257	0.912225	0.588536
0	0.5	0.212531	0.715743	0.088625	0.911375	0.087775	0.912225	0.411464	0.588536	0.787469	0.284257	0.401698	0.598302
0	0.5	0.212531	0.715743	0.088625	0.911375	0.087775	0.912225	0.598302	0.588536	0.787469	0.284257	0.401698	0.411464
0	0.5	0.212531	0.715743	0.088625	0.911375	0.087775	0.912225	0.598302	0.411464	0.787469	0.284257	0.401698	0.588536
0	0.5	0.212531	0.715743	0.088625	0.911375	0.087775	0.912225	0.401698	0.588536	0.787469	0.284257	0.598302	0.411464
0	0.5	0.212531	0.715743	0.088625	0.911375	0.087775	0.912225	0.401698	0.411464	0.787469	0.284257	0.598302	0.588536
0	0.5	0.212531	0.715743	0.088625	0.911375	0.087775	0.912225	0.401698	0.598302	0.787469	0.284257	0.411464	0.588536
0	0.5	0.212531	0.284257	0.087775	0.912225	0.401698	0.598302	0.411464	0.588536	0.787469	0.715743	0.088625	0.911375
0	0.5	0.212531	0.284257	0.911375	0.912225	0.401698	0.598302	0.411464	0.588536	0.787469	0.715743	0.088625	0.087775
0	0.5	0.212531	0.284257	0.911375	0.087775	0.401698	0.598302	0.411464	0.588536	0.787469	0.715743	0.088625	0.912225
0	0.5	0.212531	0.284257	0.911375	0.087775	0.912225	0.598302	0.411464	0.588536	0.787469	0.715743	0.088625	0.401698
0	0.5	0.212531	0.284257	0.911375	0.087775	0.912225	0.401698	0.411464	0.588536	0.787469	0.715743	0.088625	0.598302
0	0.5	0.212531	0.284257	0.911375	0.087775	0.912225	0.401698	0.598302	0.588536	0.787469	0.715743	0.088625	0.411464
0	0.5	0.212531	0.284257	0.911375	0.087775	0.912225	0.401698	0.598302	0.411464	0.787469	0.715743	0.088625	0.588536
0	0.5	0.212531	0.284257	0.088625	0.912225	0.401698	0.598302	0.411464	0.588536	0.787469	0.715743	0.911375	0.087775
0	0.5	0.212531	0.284257	0.088625	0.087775	0.401698	0.598302	0.411464	0.588536	0.787469	0.715743	0.911375	0.912225
0	0.5	0.212531	0.284257	0.088625	0.087775	0.912225	0.598302	0.411464	0.588536	0.787469	0.715743	0.911375	0.401698
0	0.5	0.212531	0.284257	0.088625	0.087775	0.912225	0.401698	0.411464	0.588536	0.787469	0.715743	0.911375	0.598302
0	0.5	0.212531	0.284257	0.088625	0.087775	0.912225	0.401698	0.598302	0.588536	0.787469	0.715743	0.911375	0.411464
0	0.5	0.212531	0.284257	0.088625	0.087775	0.912225	0.401698	0.598302	0.411464	0.787469	0.715743	0.911375	0.588536
0	0.5	0.212531	0.284257	0.088625	0.911375	0.401698	0.598302	0.411464	0.588536	0.787469	0.715743	0.087775	0.912225
0	0.5	0.212531	0.284257	0.088625	0.911375	0.912225	0.598302	0.411464	0.588536	0.787469	0.715743	0.087775	0.401698
0	0.5	0.212531	0.284257	0.088625	0.911375	0.912225	0.401698	0.411464	0.588536	0.787469	0.715743	0.087775	0.598302
0	0.5	0.212531	0.284257	0.088625	0.911375	0.912225	0.401698	0.598302	0.588536	0.787469	0.715743	0.087775	0.411464
0	0.5	0.212531	0.284257	0.088625	0.911375	0.912225	0.401698	0.598302	0.411464	0.787469	0.715743	0.087775	0.588536
0	0.5	0.212531	0.284257	0.088625	0.911375	0.087775	0.598302	0.411464	0.588536	0.787469	0.715743	0.912225	0.401698
0	0.5	0.212531	0.284257	0.088625	0.911375	0.087775	0.401698	0.411464	0.588536	0.787469	0.715743	0.912225	0.598302
0	0.5	0.212531	0.284257	0.088625	0.911375	0.087775	0.401698	0.598302	0.588536	0.787469	0.715743	0.912225	0.411464
0	0.5	0.212531	0.284257	0.088625	0.911375	0.087775	0.401698	0.598302	0.411464	0.787469	0.715743	0.912225	0.588536
0	0.5	0.212531	0.284257	0.088625	0.911375	0.087775	0.912225	0.411464	0.588536	0.787469	0.715743	0.401698	0.598302
0	0.5	0.212531	0.284257	0.088625	0.911375	0.087775	0.912225	0.598302	0.588536	0.787469	0.715743	0.401698	0.411464
0	0.5	0.212531	0.284257	0.088625	0.911375	0.087775	0.912225	0.598302	0.411464	0.787469	0.715743	0.401698	0.588536
0	0.5	0.212531	0.284257	0.088625	0.911375	0.087775	0.912225	0.401698	0.588536	0.787469	0.715743	0.598302	0.411464
0	0.5	0.212531	0.284257	0.088625	0.911375	0.087775	0.912225	0.401698	0.411464	0.787469	0.715743	0.598302	0.588536
0	0.5	0.212531	0.284257	0.088625	0.911375	0.087775	0.912225	0.401698	0.598302	0.787469	0.715743	0.411464	0.588536
0	0.5	0.212531	0.284257	0.715743	0.912225	0.401698	0.598302	0.411464	0.588536	0.787469	0.088625	0.911375	0.087775
0	0.5	0.212531	0.284257	0.715743	0.087775	0.401698	0.598302	0.411464	0.588536	0.787469	0.088625	0.911375	0.912225
0	0.5	0.212531	0.284257	0.715743	0.087775	0.912225	0.598302	0.411464	0.588536	0.787469	0.088625	0.911375	0.401698
0	0.5	0.212531	0.284257	0.715743	0.087775	0.912225	0.401698	0.411464	0.588536	0.787469	0.088625	0.911375	0.598302
0	0.5	0.212531	0.284257	0.715743	0.087775	0.912225	0.401698	0.598302	0.588536	0.787469	0.088625	0.911375	0.411464
0	0.5	0.212531	0.284257	0.715743	0.087775	0.912225	0.401698	0.598302	0.411464	0.787469	0.088625	0.911375	0.588536
0	0.5	0.212531	0.284257	0.715743	0.911375	0.401698	0.598302	0.411464	0.588536	0.787469	0.088625	0.087775	0.912225
0	0.5	0.212531	0.284257	0.715743	0.911375	0.912225	0.598302	0.411464	0.588536	0.787469	0.088625	0.087775	0.401698
0	0.5	0.212531	0.284257	0.715743	0.911375	0.912225	0.401698	0.411464	0.588536	0.787469	0.088625	0.087775	0.598302
0	0.5	0.212531	0.284257	0.715743	0.911375	0.912225	0.401698	0.598302	0.588536	0.787469	0.088625	0.087775	0.411464
0	0.5	0.212531	0.284257	0.715743	0.911375	0.912225	0.401698	0.598302	0.411464	0.787469	0.088625	0.087775	0.588536
0	0.5	0.212531	0.284257	0.715743	0.911375	0.087775	0.598302	0.411464	0.588536	0.787469	0.088625	0.912225	0.401698
0	0.5	0.212531	0.284257	0.715743	0.911375	0.087775	0.401698	0.411464	0.588536	0.787469	0.088625	0.912225	0.598302
0	0.5	0.212531	0.284257	0.715743	0.911375	0.087775	0.401698	0.598302	0.588536	0.787469	0.088625	0.912225	0.411464
0	0.5	0.212531	0.284257	0.715743	0.911375	0.087775	0.401698	0.598302	0.411464	0.787469	0.088625	0.912225	0.588536
0	0.5	0.212531	0.284257	0.715743	0.911375	0.087775	0.912225	0.411464	0.588536	0.787469	0.088625	0.401698	0.598302
0	0.5	0.212531	0.284257	0.715743	0.911375	0.087775	0.912225	0.598302	0.588536	0.787469	0.088625	0.401698	0.411464
0	0.5	0.212531	0.284257	0.715743	0.911375	0.087775	0.912225	0.598302	0.411464	0.787469	0.088625	0.401698	0.588536
0	0.5	0.212531	0.284257	0.715743	0.911375	0.087775	0.912225	0.401698	0.588536	0.787469	0.088625	0.598302	0.411464
0	0.5	0.212531	0.284257	0.715743	0.911375	0.087775	0.912225	0.401698	0.411464	0.787469	0.088625	0.598302	0.588536
0	0.5	0.212531	0.284257	0.715743	0.911375	0.087775	0.912225	0.401698	0.598302	0.787469	0.088625	0.411464	0.588536
0	0.5	0.212531	0.284257	0.715743	0.088625	0.401698	0.598302	0.411464	0.588536	0.787469	0.911375	0.087775	0.912225
0	0.5	0.212531	0.284257	0.715743	0.088625	0.912225	0.598302	0.411464	0.588536	0.787469	0.911375	0.087775	0.401698
0	0.5	0.212531	0.284257	0.715743	0.088625	0.912225	0.401698	0.411464	0.588536	0.787469	0.911375	0.087775	0.598302
0	0.5	0.212531	0.284257	0.715743	0.088625	0.912225	0.401698	0.598302	0.588536	0.787469	0.911375	0.087775	0.411464
0	0.5	0.212531	0.284257	0.715743	0.088625	0.912225	0.401698	0.598302	0.411464	0.787469	0.911375	0.087775	0.588536
0	0.5	0.212531	0.284257	0.715743	0.088625	0.087775	0.598302	0.411464	0.588536	0.787469	0.911375	0.912225	0.401698
0	0.5	0.212531	0.284257	0.715743	0.088625	0.087775	0.401698	0.411464	0.588536	0.787469	0.911375	0.912225	0.598302
0	0.5	0.212531	0.284257	0.715743	0.088625	0.087775	0.401698	0.598302	0.588536	0.787469	0.911375	0.912225	0.411464
0	0.5	0.212531	0.284257	0.715743	0.088625	0.087775	0.401698	0.598302	0.411464	0.787469	0.911375	0.912225	0.588536
0	0.5	0.212531	0.284257	0.715743	0.088625	0.087775	0.912225	0.411464	0.588536	0.787469	0.911375	0.401698	0.598302
0	0.5	0.212531	0.284257	0.715743	0.088625	0.087775	0.912225	0.598302	0.588536	0.787469	0.911375	0.401698	0.411464
0	0.5	0.212531	0.284257	0.715743	0.088625	0.087775	0.912225	0.598302	0.411464	0.787469	0.911375	0.401698	0.588536
0	0.5	0.212531	0.284257	0.715743	0.088625	0.087775	0.912225	0.401698	0.588536	0.787469	0.911375	0.598302	0.411464
0	0.5	0.212531	0.284257	0.715743	0.088625	0.087775	0.912225	0.401698	0.411464	0.787469	0.911375	0.598302	0.588536
0	0.5	0.212531	0.284257	0.715743	0.088625	0.087775	0.912225	0.401698	0.598302	0.787469	0.911375	0.411464	0.588536
0	0.5	0.212531	0.284257	0.715743	0.088625	0.911375	0.598302	0.411464	0.588536	0.787469	0.087775	0.912225	0.401698
0	0.5	0.212531	0.284257	0.715743	0.088625	0.911375	0.401698	0.411464	0.588536	0.787469	0.087775	0.912225	0.598302
0	0.5	0.212531	0.284257	0.715743	0.088625	0.911375	0.401698	0.598302	0.588536	0.787469	0.087775	0.912225	0.411464
0	0.5	0.212531	0.284257	0.715743	0.088625	0.911375	0.401698	0.598302	0.411464	0.787469	0.087775	0.912225	0.588536
0	0.5	0.212531	0.284257	0.715743	0.088625	0.911375	0.912225	0.411464	0.588536	0.787469	0.087775	0.401698	0.598302
0	0.5	0.212531	0.284257	0.715743	0.088625	0.911375	0.912225	0.598302	0.588536	0.787469	0.087775	0.401698	0.411464
0	0.5	0.212531	0.284257	0.715743	0.088625	0.911375	0.912225	0.598302	0.411464	0.787469	0.087775	0.401698	0.588536
0	0.5	0.212531	0.284257	0.715743	0.088625	0.911375	0.912225	0.401698	0.588536	0.787469	0.087775	0.598302	0.411464
0	0.5	0.212531	0.284257	0.715743	0.088625	0.911375	0.912225	0.401698	0.411464	0.787469	0.087775	0.598302	0.588536
0	0.5	0.212531	0.284257	0.715743	0.088625	0.911375	0.912225	0.401698	0.598302	0.787469	0.087775	0.411464	0.588536
0	0.5	0.212531	0.284257	0.715743	0.088625	0.911375	0.087775	0.411464	0.588536	0.787469	0.912225	0.401698	0.598302
0	0.5	0.212531	0.284257	0.715743	0.088625	0.911375	0.087775	0.598302	0.588536	0.787469	0.912225	0.401698	0.411464
0	0.5	0.212531	0.284257	0.715743	0.088625	0.911375	0.087775	0.598302	0.411464	0.787469	0.912225	0.401698	0.588536
0	0.5	0.212531	0.284257	0.715743	0.088625	0.911375	0.087775	0.401698	0.588536	0.787469	0.912225	0.598302	0.411464
0	0.5	0.212531	0.284257	0.715743	0.088625	0.911375	0.087775	0.401698	0.411464	0.787469	0.912225	0.598302	0.588536
0	0.5	0.212531	0.284257	0.715743	0.088625	0.911375	0.087775	0.401698	0.598302	0.787469	0.912225	0.411464	0.588536
0	0.5	0.212531	0.284257	0.715743	0.088625	0.911375	0.087775	0.912225	0.588536	0.787469	0.401698	0.598302	0.411464
0	0.5	0.212531	0.284257	0.715743	0.088625	0.911375	0.087775	0.912225	0.411464	0.787469	0.401698	0.598302	0.588536
0	0.5	0.212531	0.284257	0.715743	0.088625	0.911375	0.087775	0.912225	0.598302	0.787469	0.401698	0.411464	0.588536
0	0.5	0.212531	0.284257	0.715743	0.088625	0.911375	0.087775	0.912225	0.401698	0.787469	0.598302	0.411464	0.588536
0	0.5	0.212531	0.787469	0.087775	0.912225	0.401698	0.598302	0.411464	0.588536	0.284257	0.715743	0.088625	0.911375
0	0.5	0.212531	0.787469	0.911375	0.912225	0.401698	0.598302	0.411464	0.588536	0.284257	0.715743	0.088625	0.087775
0	0.5	0.212531	0.787469	0.911375	0.087775	0.401698	0.598302	0.411464	0.588536	0.284257	0.715743	0.088625	0.912225
0	0.5	0.212531	0.787469	0.911375	0.087775	0.912225	0.598302	0.411464	0.588536	0.284257	0.715743	0.088625	0.401698
0	0.5	0.212531	0.787469	0.911375	0.087775	0.912225	0.401698	0.411464	0.588536	0.284257	0.715743	0.088625	0.598302
0	0.5	0.212531	0.787469	0.911375	0.087775	0.912225	0.401698	0.598302	0.588536	0.284257	0.715743	0.088625	0.411464
0	0.5	0.212531	0.787469	0.911375	0.087775	0.912225	0.401698	0.598302	0.411464	0.284257	0.715743	0.088625	0.588536
0	0.5	0.212531	0.787469	0.088625	0.912225	0.401698	0.598302	0.411464	0.588536	0.284257	0.715743	0.911375	0.087775
0	0.5	0.212531	0.787469	0.088625	0.087775	0.401698	0.598302	0.411464	0.588536	0.284257	0.715743	0.911375	0.912225
0	0.5	0.212531	0.787469	0.088625	0.087775	0.912225	0.598302	0.411464	0.588536	0.284257	0.715743	0.911375	0.401698
0	0.5	0.212531	0.787469	0.088625	0.087775	0.912225	0.401698	0.411464	0.588536	0.284257	0.715743	0.911375	0.598302
0	0.5	0.212531	0.787469	0.088625	0.087775	0.912225	0.401698	0.598302	0.588536	0.284257	0.715743	0.911375	0.411464
0	0.5	0.212531	0.787469	0.088625	0.087775	0.912225	0.401698	0.598302	0.411464	0.284257	0.715743	0.911375	0.588536
0	0.5	0.212531	0.787469	0.088625	0.911375	0.401698	0.598302	0.411464	0.588536	0.284257	0.715743	0.087775	0.912225
0	0.5	0.212531	0.787469	0.088625	0.911375	0.912225	0.598302	0.411464	0.588536	0.284257	0.715743	0.087775	0.401698
0	0.5	0.212531	0.787469	0.088625	0.911375	0.912225	0.401698	0.411464	0.588536	0.284257	0.715743	0.087775	0.598302
0	0.5	0.212531	0.787469	0.088625	0.911375	0.912225	0.401698	0.598302	0.588536	0.284257	0.715743	0.087775	0.411464
0	0.5	0.212531	0.787469	0.088625	0.911375	0.912225	0.401698	0.598302	0.411464	0.284257	0.715743	0.087775	0.588536
0	0.5	0.212531	0.787469	0.088625	0.911375	0.087775	0.598302	0.411464	0.588536	0.284257	0.715743	0.912225	0.401698
0	0.5	0.212531	0.787469	0.088625	0.911375	0.087775	0.401698	0.411464	0.588536	0.284257	0.715743	0.912225	0.598302
0	0.5	0.212531	0.787469	0.088625	0.911375	0.087775	0.401698	0.598302	0.588536	0.284257	0.715743	0.912225	0.411464
0	0.5	0.212531	0.787469	0.088625	0.911375	0.087775	0.401698	0.598302	0.411464	0.284257	0.715743	0.912225	0.588536
0	0.5	0.212531	0.787469	0.088625	0.911375	0.087775	0.912225	0.411464	0.588536	0.284257	0.715743	0.401698	0.598302
0	0.5	0.212531	0.787469	0.088625	0.911375	0.087775	0.912225	0.598302	0.588536	0.284257	0.715743	0.401698	0.411464
0	0.5	0.212531	0.787469	0.088625	0.911375	0.087775	0.912225	0.598302	0.411464	0.284257	0.715743	0.401698	0.588536
0	0.5	0.212531	0.787469	0.088625	0.911375	0.087775	0.912225	0.401698	0.588536	0.284257	0.715743	0.598302	0.411464
0	0.5	0.212531	0.787469	0.088625	0.911375	0.087775	0.912225	0.401698	0.411464	0.284257	0.715743	0.598302	0.588536
0	0.5	0.212531	0.787469	0.088625	0.911375	0.087775	0.912225	0.401698	0.598302	0.284257	0.715743	0.411464	0.588536
0	0.5	0.212531	0.787469	0.715743	0.912225	0.401698	0.598302	0.411464	0.588536	0.284257	0.088625	0.911375	0.087775
0	0.5	0.212531	0.787469	0.715743	0.087775	0.401698	0.598302	0.411464	0.588536	0.284257	0.088625	0.911375	0.912225
0	0.5	0.212531	0.787469	0.715743	0.087775	0.912225	0.598302	0.411464	0.588536	0.284257	0.088625	0.911375	0.401698
0	0.5	0.212531	0.787469	0.715743	0.087775	0.912225	0.401698	0.411464	0.588536	0.284257	0.088625	0.911375	0.598302
0	0.5	0.212531	0.787469	0.715743	0.087775	0.912225	0.401698	0.598302	0.588536	0.284257	0.088625	0.911375	0.411464
0	0.5	0.212531	0.787469	0.715743	0.087775	0.912225	0.401698	0.598302	0.411464	0.284257	0.088625	0.911375	0.588536
0	0.5	0.212531	0.787469	0.715743	0.911375	0.401698	0.598302	0.411464	0.588536	0.284257	0.088625	0.087775	0.912225
0	0.5	0.212531	0.787469	0.715743	0.911375	0.912225	0.598302	0.411464	0.588536	0.284257	0.088625	0.087775	0.401698
0	0.5	0.212531	0.787469	0.715743	0.911375	0.912225	0.401698	0.411464	0.588536	0.284257	0.088625	0.087775	0.598302
0	0.5	0.212531	0.787469	0.715743	0.911375	0.912225	0.401698	0.598302	0.588536	0.284257	0.088625	0.087775	0.411464
0	0.5	0.212531	0.787469	0.715743	0.911375	0.912225	0.401698	0.598302	0.411464	0.284257	0.088625	0.087775	0.588536
0	0.5	0.212531	0.787469	0.715743	0.911375	0.087775	0.598302	0.411464	0.588536	0.284257	0.088625	0.912225	0.401698
0	0.5	0.212531	0.787469	0.715743	0.911375	0.087775	0.401698	0.411464	0.588536	0.284257	0.088625	0.912225	0.598302
0	0.5	0.212531	0.787469	0.715743	0.911375	0.087775	0.401698	0.598302	0.588536	0.284257	0.088625	0.912225	0.411464
0	0.5	0.212531	0.787469	0.715743	0.911375	0.087775	0.401698	0.598302	0.411464	0.284257	0.088625	0.912225	0.588536
0	0.5	0.212531	0.787469	0.715743	0.911375	0.087775	0.912225	0.411464	0.588536	0.284257	0.088625	0.401698	0.598302
0	0.5	0.212531	0.787469	0.715743	0.911375	0.087775	0.912225	0.598302	0.588536	0.284257	0.088625	0.401698	0.411464
0	0.5	0.212531	0.787469	0.715743	0.911375	0.087775	0.912225	0.598302	0.411464	0.284257	0.088625	0.401698	0.588536
0	0.5	0.212531	0.787469	0.715743	0.911375	0.087775	0.912225	0.401698	0.588536	0.284257	0.088625	0.598302	0.411464
0	0.5	0.212531	0.787469	0.715743	0.911375	0.087775	0.912225	0.401698	0.411464	0.284257	0.088625	0.598302	0.588536
0	0.5	0.212531	0.787469	0.715743	0.911375	0.087775	0.912225	0.401698	0.598302	0.284257	0.088625	0.411464	0.588536
0	0.5	0.212531	0.787469	0.715743	0.088625	0.401698	0.598302	0.411464	0.588536	0.284257	0.911375	0.087775	0.912225
0	0.5	0.212531	0.787469	0.715743	0.088625	0.912225	0.598302	0.411464	0.588536	0.284257	0.911375	0.087775	0.401698
0	0.5	0.212531	0.787469	0.715743	0.088625	0.912225	0.401698	0.411464	0.588536	0.284257	0.911375	0.087775	0.598302
0	0.5	0.212531	0.787469	0.715743	0.088625	0.912225	0.401698	0.598302	0.588536	0.284257	0.911375	0.087775	0.411464
0	0.5	0.212531	0.787469	0.715743	0.088625	0.912225	0.401698	0.598302	0.411464	0.284257	0.911375	0.087775	0.588536
0	0.5	0.212531	0.787469	0.715743	0.088625	0.087775	0.598302	0.411464	0.588536	0.284257	0.911375	0.912225	0.401698
0	0.5	0.212531	0.787469	0.715743	0.088625	0.087775	0.401698	0.411464	0.588536	0.284257	0.911375	0.912225	0.598302
0	0.5	0.212531	0.787469	0.715743	0.088625	0.087775	0.401698	0.598302	0.588536	0.284257	0.911375	0.912225	0.411464
0	0.5	0.212531	0.787469	0.715743	0.088625	0.087775	0.401698	0.598302	0.411464	0.284257	0.911375	0.912225	0.588536
0	0.5	0.212531	0.787469	0.715743	0.088625	0.087775	0.912225	0.411464	0.588536	0.284257	0.911375	0.401698	0.598302
0	0.5	0.212531	0.787469	0.715743	0.088625	0.087775	0.912225	0.598302	0.588536	0.284257	0.911375	0.401698	0.411464
0	0.5	0.212531	0.787469	0.715743	0.088625	0.087775	0.912225	0.598302	0.411464	0.284257	0.911375	0.401698	0.588536
0	0.5	0.212531	0.787469	0.715743	0.088625	0.087775	0.912225	0.401698	0.588536	0.284257	0.911375	0.598302	0.411464
0	0.5	0.212531	0.787469	0.715743	0.088625	0.087775	0.912225	0.401698	0.411464	0.284257	0.911375	0.598302	0.588536
0	0.5	0.212531	0.787469	0.715743	0.088625	0.087775	0.912225	0.401698	0.598302	0.284257	0.911375	0.411464	0.588536
0	0.5	0.212531	0.787469	0.715743	0.088625	0.911375	0.598302	0.411464	0.588536	0.284257	0.087775	0.912225	0.401698
0	0.5	0.212531	0.787469	0.715743	0.088625	0.911375	0.401698	0.411464	0.588536	0.284257	0.087775	0.912225	0.598302
0	0.5	0.212531	0.787469	0.715743	0.088625	0.911375	0.401698	0.598302	0.588536	0.284257	0.087775	0.912225	0.411464
0	0.5	0.212531	0.787469	0.715743	0.088625	0.911375	0.401698	0.598302	0.411464	0.284257	0.087775	0.912225	0.588536
0	0.5	0.212531	0.787469	0.715743	0.088625	0.911375	0.912225	0.411464	0.588536	0.284257	0.087775	0.401698	0.598302
0	0.5	0.212531	0.787469	0.715743	0.088625	0.911375	0.912225	0.598302	0.588536	0.284257	0.087775	0.401698	0.411464
0	0.5	0.212531	0.787469	0.715743	0.088625	0.911375	0.912225	0.598302	0.411464	0.284257	0.087775	0.401698	0.588536
0	0.5	0.212531	0.787469	0.715743	0.088625	0.911375	0.912225	0.401698	0.588536	0.284257	0.087775	0.598302	0.411464
0	0.5	0.212531	0.787469	0.715743	0.088625	0.911375	0.912225	0.401698	0.411464	0.284257	0.087775	0.598302	0.588536
0	0.5	0.212531	0.787469	0.715743	0.088625	0.911375	0.912225	0.401698	0.598302	0.284257	0.087775	0.411464	0.588536
0	0.5	0.212531	0.787469	0.715743	0.088625	0.911375	0.087775	0.411464	0.588536	0.284257	0.912225	0.401698	0.598302
0	0.5	0.212531	0.787469	0.715743	0.088625	0.911375	0.087775	0.598302	0.588536	0.284257	0.912225	0.401698	0.411464
0	0.5	0.212531	0.787469	0.715743	0.088625	0.911375	0.087775	0.598302	0.411464	0.284257	0.912225	0.401698	0.588536
0	0.5	0.212531	0.787469	0.715743	0.088625	0.911375	0.087775	0.401698	0.588536	0.284257	0.912225	0.598302	0.411464
0	0.5	0.212531	0.787469	0.715743	0.088625	0.911375	0.087775	0.401698	0.411464	0.284257	0.912225	0.598302	0.588536
0	0.5	0.212531	0.787469	0.715743	0.088625	0.911375	0.087775	0.401698	0.598302	0.284257	0.912225	0.411464	0.588536
0	0.5	0.212531	0.787469	0.715743	0.088625	0.911375	0.087775	0.912225	0.588536	0.284257	0.401698	0.598302	0.411464
0	0.5	0.212531	0.787469	0.715743	0.088625	0.911375	0.087775	0.912225	0.411464	0.284257	0.401698	0.598302	0.588536
0	0.5	0.212531	0.787469	0.715743	0.088625	0.911375	0.087775	0.912225	0.598302	0.284257	0.401698	0.411464	0.588536
0	0.5	0.212531	0.787469	0.715743	0.088625	0.911375	0.087775	0.912225	0.401698	0.284257	0.598302	0.411464	0.588536
0	0.5	0.212531	0.787469	0.284257	0.912225	0.401698	0.598302	0.411464	0.588536	0.715743	0.088625	0.911375	0.087775
0	0.5	0.212531	0.787469	0.284257	0.087775	0.401698	0.598302	0.411464	0.588536	0.715743	0.088625	0.911375	0.912225
0	0.5	0.212531	0.787469	0.284257	0.087775	0.912225	0.598302	0.411464	0.588536	0.715743	0.088625	0.911375	0.401698
0	0.5	0.212531	0.787469	0.284257	0.087775	0.912225	0.401698	0.411464	0.588536	0.715743	0.088625	0.911375	0.598302
0	0.5	0.212531	0.787469	0.284257	0.087775	0.912225	0.401698	0.598302	0.588536	0.715743	0.088625	0.911375	0.411464
0	0.5	0.212531	0.787469	0.284257	0.087775	0.912225	0.401698	0.598302	0.411464	0.715743	0.088625	0.911375	0.588536
0	0.5	0.212531	0.787469	0.284257	0.911375	0.401698	0.598302	0.411464	0.588536	0.715743	0.088625	0.087775	0.912225
0	0.5	0.212531	0.787469	0.284257	0.911375	0.912225	0.598302	0.411464	0.588536	0.715743	0.088625	0.087775	0.401698
0	0.5	0.212531	0.787469	0.284257	0.911375	0.912225	0.401698	0.411464	0.588536	0.715743	0.088625	0.087775	0.598302
0	0.5	0.212531	0.787469	0.284257	0.911375	0.912225	0.401698	0.598302	0.588536	0.715743	0.088625	0.087775	0.411464
0	0.5	0.212531	0.787469	0.284257	0.911375	0.912225	0.401698	0.598302	0.411464	0.715743	0.088625	0.087775	0.588536
0	0.5	0.212531	0.787469	0.284257	0.911375	0.087775	0.598302	0.411464	0.588536	0.715743	0.088625	0.912225	0.401698
0	0.5	0.212531	0.787469	0.284257	0.911375	0.087775	0.401698	0.411464	0.588536	0.715743	0.088625	0.912225	0.598302
0	0.5	0.212531	0.787469	0.284257	0.911375	0.087775	0.401698	0.598302	0.588536	0.715743	0.088625	0.912225	0.411464
0	0.5	0.212531	0.787469	0.284257	0.911375	0.087775	0.401698	0.598302	0.411464	0.715743	0.088625	0.912225	0.588536
0	0.5	0.212531	0.787469	0.284257	0.911375	0.087775	0.912225	0.411464	0.588536	0.715743	0.088625	0.401698	0.598302
0	0.5	0.212531	0.787469	0.284257	0.911375	0.087775	0.912225	0.598302	0.588536	0.715743	0.088625	0.401698	0.411464
0	0.5	0.212531	0.787469	0.284257	0.911375	0.087775	0.912225	0.598302	0.411464	0.715743	0.088625	0.401698	0.588536
0	0.5	0.212531	0.787469	0.284257	0.911375	0.087775	0.912225	0.401698	0.588536	0.715743	0.088625	0.598302	0.411464
0	0.5	0.212531	0.787469	0.284257	0.911375	0.087775	0.912225	0.401698	0.411464	0.715743	0.088625	0.598302	0.588536
0	0.5	0.212531	0.787469	0.284257	0.911375	0.087775	0.912225	0.401698	0.598302	0.715743	0.088625	0.411464	0.588536
0	0.5	0.212531	0.787469	0.284257	0.088625	0.401698	0.598302	0.411464	0.588536	0.715743	0.911375	0.087775	0.912225
0	0.5	0.212531	0.787469	0.284257	0.088625	0.912225	0.598302	0.411464	0.588536	0.715743	0.911375	0.087775	0.401698
0	0.5	0.212531	0.787469	0.284257	0.088625	0.912225	0.401698	0.411464	0.588536	0.715743	0.911375	0.087775	0.598302
0	0.5	0.212531	0.787469	0.284257	0.088625	0.912225	0.401698	0.598302	0.588536	0.715743	0.911375	0.087775	0.411464
0	0.5	0.212531	0.787469	0.284257	0.088625	0.912225	0.401698	0.598302	0.411464	0.715743	0.911375	0.087775	0.588536
0	0.5	0.212531	0.787469	0.284257	0.088625	0.087775	0.598302	0.411464	0.588536	0.715743	0.911375	0.912225	0.401698
0	0.5	0.212531	0.787469	0.284257	0.088625	0.087775	0.401698	0.411464	0.588536	0.715743	0.911375	0.912225	0.598302
0	0.5	0.212531	0.787469	0.284257	0.088625	0.087775	0.401698	0.598302	0.588536	0.715743	0.911375	0.912225	0.411464
0	0.5	0.212531	0.787469	0.284257	0.088625	0.087775	0.401698	0.598302	0.411464	0.715743	0.911375	0.912225	0.588536
0	0.5	0.212531	0.787469	0.284257	0.088625	0.087775	0.912225	0.411464	0.588536	0.715743	0.911375	0.401698	0.598302
0	0.5	0.212531	0.787469	0.284257	0.088625	0.087775	0.912225	0.598302	0.588536	0.715743	0.911375	0.401698	0.411464
0	0.5	0.212531	0.787469	0.284257	0.088625	0.087775	0.912225	0.598302	0.411464	0.715743	0.911375	0.401698	0.588536
0	0.5	0.212531	0.787469	0.284257	0.088625	0.087775	0.912225	0.401698	0.588536	0.715743	0.911375	0.598302	0.411464
0	0.5	0.212531	0.787469	0.284257	0.088625	0.087775	0.912225	0.401698	0.411464	0.715743	0.911375	0.598302	0.588536
0	0.5	0.212531	0.787469	0.284257	0.088625	0.087775	0.912225	0.401698	0.598302	0.715743	0.911375	0.411464	0.588536
0	0.5	0.212531	0.787469	0.284257	0.088625	0.911375	0.598302	0.411464	0.588536	0.715743	0.087775	0.912225	0.401698
0	0.5	0.212531	0.787469	0.284257	0.088625	0.911375	0.401698	0.411464	0.588536	0.715743	0.087775	0.912225	0.598302
0	0.5	0.212531	0.787469	0.284257	0.088625	0.911375	0.401698	0.598302	0.588536	0.715743	0.087775	0.912225	0.411464
0	0.5	0.212531	0.787469	0.284257	0.088625	0.911375	0.401698	0.598302	0.411464	0.715743	0.087775	0.912225	0.588536
0	0.5	0.212531	0.787469	0.284257	0.088625	0.911375	0.912225	0.411464	0.588536	0.715743	0.087775	0.401698	0.598302
0	0.5	0.212531	0.787469	0.284257	0.088625	0.911375	0.912225	0.598302	0.588536	0.715743	0.087775	0.401698	0.411464
0	0.5	0.212531	0.787469	0.284257	0.088625	0.911375	0.912225	0.598302	0.411464	0.715743	0.087775	0.401698	0.588536
0	0.5	0.212531	0.787469	0.284257	0.088625	0.911375	0.912225	0.401698	0.588536	0.715743	0.087775	0.598302	0.411464
0	0.5	0.212531	0.787469	0.284257	0.088625	0.911375	0.912225	0.401698	0.411464	0.715743	0.087775	0.598302	0.588536
0	0.5	0.212531	0.787469	0.284257	0.088625	0.911375	0.912225	0.401698	0.598302	0.715743	0.087775	0.411464	0.588536
0	0.5	0.212531	0.787469	0.284257	0.088625	0.911375	0.087775	0.411464	0.588536	0.715743	0.912225	0.401698	0.598302
0	0.5	0.212531	0.787469	0.284257	0.088625	0.911375	0.087775	0.598302	0.588536	0.715743	0.912225	0.401698	0.411464
0	0.5	0.212531	0.787469	0.284257	0.088625	0.911375	0.087775	0.598302	0.411464	0.715743	0.912225	0.401698	0.588536
0	0.5	0.212531	0.787469	0.284257	0.088625	0.911375	0.087775	0.401698	0.588536	0.715743	0.912225	0.598302	0.411464
0	0.5	0.212531	0.787469	0.284257	0.088625	0.911375	0.087775	0.401698	0.411464	0.715743	0.912225	0.598302	0.588536
0	0.5	0.212531	0.787469	0.284257	0.088625	0.911375	0.087775	0.401698	0.598302	0.715743	0.912225	0.411464	0.588536
0	0.5	0.212531	0.787469	0.284257	0.088625	0.911375	0.087775	0.912225	0.588536	0.715743	0.401698	0.598302	0.411464
0	0.5	0.212531	0.787469	0.284257	0.088625	0.911375	0.087775	0.912225	0.411464	0.715743	0.401698	0.598302	0.588536
0	0.5	0.212531	0.787469	0.284257	0.088625	0.911375	0.087775	0.912225	0.598302	0.715743	0.401698	0.411464	0.588536
0	0.5	0.212531	0.787469	0.284257	0.088625	0.911375	0.087775	0.912225	0.401698	0.715743	0.598302	0.411464	0.588536
0	0.5	0.212531	0.787469	0.284257	0.715743	0.401698	0.598302	0.411464	0.588536	0.088625	0.911375	0.087775	0.912225
0	0.5	0.212531	0.787469	0.284257	0.715743	0.912225	0.598302	0.411464	0.588536	0.088625	0.911375	0.087775	0.401698
0	0.5	0.212531	0.787469	0.284257	0.715743	0.912225	0.401698	0.411464	0.588536	0.088625	0.911375	0.087775	0.598302
0	0.5	0.212531	0.787469	0.284257	0.715743	0.912225	0.401698	0.598302	0.588536	0.088625	0.911375	0.087775	0.411464
0	0.5	0.212531	0.787469	0.284257	0.715743	0.912225	0.401698	0.598302	0.411464	0.088625	0.911375	0.087775	0.588536
0	0.5	0.212531	0.787469	0.284257	0.715743	0.087775	0.598302	0.411464	0.588536	0.088625	0.911375	0.912225	0.401698
0	0.5	0.212531	0.787469	0.284257	0.715743	0.087775	0.401698	0.411464	0.588536	0.088625	0.911375	0.912225	0.598302
0	0.5	0.212531	0.787469	0.284257	0.715743	0.087775	0.401698	0.598302	0.588536	0.088625	0.911375	0.912225	0.411464
0	0.5	0.212531	0.787469	0.284257	0.715743	0.087775	0.401698	0.598302	0.411464	0.088625	0.911375	0.912225	0.588536
0	0.5	0.212531	0.787469	0.284257	0.715743	0.087775	0.912225	0.411464	0.588536	0.088625	0.911375	0.401698	0.598302
0	0.5	0.212531	0.787469	0.284257	0.715743	0.087775	0.912225	0.598302	0.588536	0.088625	0.911375	0.401698	0.411464
0	0.5	0.212531	0.787469	0.284257	0.715743	0.087775	0.912225	0.598302	0.411464	0.088625	0.911375	0.401698	0.588536
0	0.5	0.212531	0.787469	0.284257	0.715743	0.087775	0.912225	0.401698	0.588536	0.088625	0.911375	0.598302	0.411464
0	0.5	0.212531	0.787469	0.284257	0.715743	0.087775	0.912225	0.401698	0.411464	0.088625	0.911375	0.598302	0.588536
0	0.5	0.212531	0.787469	0.284257	0.715743	0.087775	0.912225	0.401698	0.598302	0.088625	0.911375	0.411464	0.588536
0	0.5	0.212531	0.787469	0.284257	0.715743	0.911375	0.598302	0.411464	0.588536	0.088625	0.087775	0.912225	0.401698
0	0.5	0.212531	0.787469	0.284257	0.715743	0.911375	0.401698	0.411464	0.588536	0.088625	0.087775	0.912225	0.598302
0	0.5	0.212531	0.787469	0.284257	0.715743	0.911375	0.401698	0.598302	0.588536	0.088625	0.087775	0.912225	0.411464
0	0.5	0.212531	0.787469	0.284257	0.715743	0.911375	0.401698	0.598302	0.411464	0.088625	0.087775	0.912225	0.588536
0	0.5	0.212531	0.787469	0.284257	0.715743	0.911375	0.912225	0.411464	0.588536	0.088625	0.087775	0.401698	0.598302
0	0.5	0.212531	0.787469	0.284257	0.715743	0.911375	0.912225	0.598302	0.588536	0.088625	0.087775	0.401698	0.411464
0	0.5	0.212531	0.787469	0.284257	0.715743	0.911375	0.912225	0.598302	0.411464	0.088625	0.087775	0.401698	0.588536
0	0.5	0.212531	0.787469	0.284257	0.715743	0.911375	0.912225	0.401698	0.588536	0.088625	0.087775	0.598302	0.411464
0	0.5	0.212531	0.787469	0.284257	0.715743	0.911375	0.912225	0.401698	0.411464	0.088625	0.087775	0.598302	0.588536
0	0.5	0.212531	0.787469	0.284257	0.715743	0.911375	0.912225	0.401698	0.598302	0.088625	0.087775	0.411464	0.588536
0	0.5	0.212531	0.787469	0.284257	0.715743	0.911375	0.087775	0.411464	0.588536	0.088625	0.912225	0.401698	0.598302
0	0.5	0.212531	0.787469	0.284257	0.715743	0.911375	0.087775	0.598302	0.588536	0.088625	0.912225	0.401698	0.411464
0	0.5	0.212531	0.787469	0.284257	0.715743	0.911375	0.087775	0.598302	0.411464	0.088625	0.912225	0.401698	0.588536
0	0.5	0.212531	0.787469	0.284257	0.715743	0.911375	0.087775	0.401698	0.588536	0.088625	0.912225	0.598302	0.411464
0	0.5	0.212531	0.787469	0.284257	0.715743	0.911375	0.087775	0.401698	0.411464	0.088625	0.912225	0.598302	0.588536
0	0.5	0.212531	0.787469	0.284257	0.715743	0.911375	0.087775	0.401698	0.598302	0.088625	0.912225	0.411464	0.588536
0	0.5	0.212531	0.787469	0.284257	0.715743	0.911375	0.087775	0.912225	0.588536	0.088625	0.401698	0.598302	0.411464
0	0.5	0.212531	0.787469	0.284257	0.715743	0.911375	0.087775	0.912225	0.411464	0.088625	0.401698	0.598302	0.588536
0	0.5	0.212531	0.787469	0.284257	0.715743	0.911375	0.087775	0.912225	0.598302	0.088625	0.401698	0.411464	0.588536
0	0.5	0.212531	0.787469	0.284257	0.715743	0.911375	0.087775	0.912225	0.401698	0.088625	0.598302	0.411464	0.588536
0	0.5	0.212531	0.787469	0.284257	0.715743	0.088625	0.598302	0.411464	0.588536	0.911375	0.087775	0.912225	0.401698
0	0.5	0.212531	0.787469	0.284257	0.715743	0.088625	0.401698	0.411464	0.588536	0.911375	0.087775	0.912225	0.598302
0	0.5	0.212531	0.787469	0.284257	0.715743	0.088625	0.401698	0.598302	0.588536	0.911375	0.087775	0.912225	0.411464
0	0.5	0.212531	0.787469	0.284257	0.715743	0.088625	0.401698	0.598302	0.411464	0.911375	0.087775	0.912225	0.588536
0	0.5	0.212531	0.787469	0.284257	0.715743	0.088625	0.912225	0.411464	0.588536	0.911375	0.087775	0.401698	0.598302
0	0.5	0.212531	0.787469	0.284257	0.715743	0.088625	0.912225	0.598302	0.588536	0.911375	0.087775	0.401698	0.411464
0	0.5	0.212531	0.787469	0.284257	0.715743	0.088625	0.912225	0.598302	0.411464	0.911375	0.087775	0.401698	0.588536
0	0.5	0.212531	0.787469	0.284257	0.715743	0.088625	0.912225	0.401698	0.588536	0.911375	0.087775	0.598302	0.411464
0	0.5	0.212531	0.787469	0.284257	0.715743	0.088625	0.912225	0.401698	0.411464	0.911375	0.087775	0.598302	0.588536
0	0.5	0.212531	0.787469	0.284257	0.715743	0.088625	0.912225	0.401698	0.598302	0.911375	0.087775	0.411464	0.588536
0	0.5	0.212531	0.787469	0.284257	0.715743	0.088625	0.087775	0.411464	0.588536	0.911375	0.912225	0.401698	0.598302
0	0.5	0.212531	0.787469	0.284257	0.715743	0.088625	0.087775	0.598302	0.588536	0.911375	0.912225	0.401698	0.411464
0	0.5	0.212531	0.787469	0.284257	0.715743	0.088625	0.087775	0.598302	0.411464	0.911375	0.912225	0.401698	0.588536
0	0.5	0.212531	0.787469	0.284257	0.715743	0.088625	0.087775	0.401698	0.588536	0.911375	0.912225	0.598302	0.411464
0	0.5	0.212531	0.787469	0.284257	0.715743	0.088625	0.087775	0.401698	0.411464	0.911375	0.912225	0.598302	0.588536
0	0.5	0.212531	0.787469	0.284257	0.715743	0.088625	0.087775	0.401698	0.598302	0.911375	0.912225	0.411464	0.588536
0	0.5	0.212531	0.787469	0.284257	0.715743	0.088625	0.087775	0.912225	0.588536	0.911375	0.401698	0.598302	0.411464
0	0.5	0.212531	0.787469	0.284257	0.715743	0.088625	0.087775	0.912225	0.411464	0.911375	0.401698	0.598302	0.588536
0	0.5	0.212531	0.787469	0.284257	0.715743	0.088625	0.087775	0.912225	0.598302	0.911375	0.401698	0.411464	0.588536
0	0.5	0.212531	0.787469	0.284257	0.715743	0.088625	0.087775	0.912225	0.401698	0.911375	0.598302	0.411464	0.588536
0	0.5	0.212531	0.787469	0.284257	0.715743	0.088625	0.911375	0.411464	0.588536	0.087775	0.912225	0.401698	0.598302
0	0.5	0.212531	0.787469	0.284257	0.715743	0.088625	0.911375	0.598302	0.588536	0.087775	0.912225	0.401698	0.411464
0	0.5	0.212531	0.787469	0.284257	0.715743	0.088625	0.911375	0.598302	0.411464	0.087775	0.912225	0.401698	0.588536
0	0.5	0.212531	0.787469	0.284257	0.715743	0.088625	0.911375	0.401698	0.588536	0.087775	0.912225	0.598302	0.411464
0	0.5	0.212531	0.787469	0.284257	0.715743	0.088625	0.911375	0.401698	0.411464	0.087775	0.912225	0.598302	0.588536
0	0.5	0.212531	0.787469	0.284257	0.715743	0.088625	0.911375	0.401698	0.598302	0.087775	0.912225	0.411464	0.588536
0	0.5	0.212531	0.787469	0.284257	0.715743	0.088625	0.911375	0.912225	0.588536	0.087775	0.401698	0.598302	0.411464
0	0.5	0.212531	0.787469	0.284257	0.715743	0.088625	0.911375	0.912225	0.411464	0.087775	0.401698	0.598302	0.588536
0	0.5	0.212531	0.787469	0.284257	0.715743	0.088625	0.911375	0.912225	0.598302	0.087775	0.401698	0.411464	0.588536
0	0.5	0.212531	0.787469	0.284257	0.715743	0.088625	0.911375	0.912225	0.401698	0.087775	0.598302	0.411464	0.588536
0	0.5	0.212531	0.787469	0.284257	0.715743	0.088625	0.911375	0.087775	0.588536	0.912225	0.401698	0.598302	0.411464
0	0.5	0.212531	0.787469	0.284257	0.715743	0.088625	0.911375	0.087775	0.411464	0.912225	0.401698	0.598302	0.588536
0	0.5	0.212531	0.787469	0.284257	0.715743	0.088625	0.911375	0.087775	0.598302	0.912225	0.401698	0.411464	0.588536
0	0.5	0.212531	0.787469	0.284257	0.715743	0.088625	0.911375	0.087775	0.401698	0.912225	0.598302	0.411464	0.588536
0	0.5	0.212531	0.787469	0.284257	0.715743	0.088625	0.911375	0.087775	0.912225	0.401698	0.598302	0.411464	0.588536
0.715743	0.088625	0.911375	0.087775	0.912225	0.401698	0.598302	0.411464	0.588536	0	0.5	0.212531	0.787469	0.284257
0.284257	0.088625	0.911375	0.087775	0.912225	0.401698	0.598302	0.411464	0.588536	0	0.5	0.212531	0.787469	0.715743
0.284257	0.715743	0.911375	0.087775	0.912225	0.401698	0.598302	0.411464	0.588536	0	0.5	0.212531	0.787469	0.088625
0.284257	0.715743	0.088625	0.087775	0.912225	0.401698	0.598302	0.411464	0.588536	0	0.5	0.212531	0.787469	0.911375
0.284257	0.715743	0.088625	0.911375	0.912225	0.401698	0.598302	0.411464	0.588536	0	0.5	0.212531	0.787469	0.087775
0.284257	0.715743	0.088625	0.911375	0.087775	0.401698	0.598302	0.411464	0.588536	0	0.5	0.212531	0.787469	0.912225
0.284257	0.715743	0.088625	0.911375	0.087775	0.912225	0.598302	0.411464	0.588536	0	0.5	0.212531	0.787469	0.401698
0.284257	0.715743	0.088625	0.911375	0.087775	0.912225	0.401698	0.411464	0.588536	0	0.5	0.212531	0.787469	0.598302
0.284257	0.715743	0.088625	0.911375	0.087775	0.912225	0.401698	0.598302	0.588536	0	0.5	0.212531	0.787469	0.411464
0.284257	0.715743	0.088625	0.911375	0.087775	0.912225	0.401698	0.598302	0.411464	0	0.5	0.212531	0.787469	0.588536
0.787469	0.088625	0.911375	0.087775	0.912225	0.401698	0.598302	0.411464	0.588536	0	0.5	0.212531	0.284257	0.715743
0.787469	0.715743	0.911375	0.087775	0.912225	0.401698	0.598302	0.411464	0.588536	0	0.5	0.212531	0.284257	0.088625
0.787469	0.715743	0.088625	0.087775	0.912225	0.401698	0.598302	0.411464	0.588536	0	0.5	0.212531	0.284257	0.911375
0.787469	0.715743	0.088625	0.911375	0.912225	0.401698	0.598302	0.411464	0.588536	0	0.5	0.212531	0.284257	0.087775
0.787469	0.715743	0.088625	0.911375	0.087775	0.401698	0.598302	0.411464	0.588536	0	0.5	0.212531	0.284257	0.912225
0.787469	0.715743	0.088625	0.911375	0.087775	0.912225	0.598302	0.411464	0.588536	0	0.5	0.212531	0.284257	0.401698
0.787469	0.715743	0.088625	0.911375	0.087775	0.912225	0.401698	0.411464	0.588536	0	0.5	0.212531	0.284257	0.598302
0.787469	0.715743	0.088625	0.911375	0.087775	0.912225	0.401698	0.598302	0.588536	0	0.5	0.212531	0.284257	0.411464
0.787469	0.715743	0.088625	0.911375	0.087775	0.912225	0.401698	0.598302	0.411464	0	0.5	0.212531	0.284257	0.588536
0.787469	0.284257	0.911375	0.087775	0.912225	0.401698	0.598302	0.411464	0.588536	0	0.5	0.212531	0.715743	0.088625
0.787469	0.284257	0.088625	0.087775	0.912225	0.401698	0.598302	0.411464	0.588536	0	0.5	0.212531	0.715743	0.911375
0.787469	0.284257	0.088625	0.911375	0.912225	0.401698	0.598302	0.411464	0.588536	0	0.5	0.212531	0.715743	0.087775
0.787469	0.284257	0.088625	0.911375	0.087775	0.401698	0.598302	0.411464	0.588536	0	0.5	0.212531	0.715743	0.912225
0.787469	0.284257	0.088625	0.911375	0.087775	0.912225	0.598302	0.411464	0.588536	0	0.5	0.212531	0.715743	0.401698
0.787469	0.284257	0.088625	0.911375	0.087775	0.912225	0.401698	0.411464	0.588536	0	0.5	0.212531	0.715743	0.598302
0.787469	0.284257	0.088625	0.911375	0.087775	0.912225	0.401698	0.598302	0.588536	0	0.5	0.212531	0.715743	0.411464
0.787469	0.284257	0.088625	0.911375	0.087775	0.912225	0.401698	0.598302	0.411464	0	0.5	0.212531	0.715743	0.588536
0.787469	0.284257	0.715743	0.087775	0.912225	0.401698	0.598302	0.411464	0.588536	0	0.5	0.212531	0.088625	0.911375
0.787469	0.284257	0.715743	0.911375	0.912225	0.401698	0.598302	0.411464	0.588536	0	0.5	0.212531	0.088625	0.087775
0.787469	0.284257	0.715743	0.911375	0.087775	0.401698	0.598302	0.411464	0.588536	0	0.5	0.212531	0.088625	0.912225
0.787469	0.284257	0.715743	0.911375	0.087775	0.912225	0.598302	0.411464	0.588536	0	0.5	0.212531	0.088625	0.401698
0.787469	0.284257	0.715743	0.911375	0.087775	0.912225	0.401698	0.411464	0.588536	0	0.5	0.212531	0.088625	0.598302
0.787469	0.284257	0.715743	0.911375	0.087775	0.912225	0.401698	0.598302	0.588536	0	0.5	0.212531	0.088625	0.411464
0.787469	0.284257	0.715743	0.911375	0.087775	0.912225	0.401698	0.598302	0.411464	0	0.5	0.212531	0.088625	0.588536
0.787469	0.284257	0.715743	0.088625	0.912225	0.401698	0.598302	0.411464	0.588536	0	0.5	0.212531	0.911375	0.087775
0.787469	0.284257	0.715743	0.088625	0.087775	0.401698	0.598302	0.411464	0.588536	0	0.5	0.212531	0.911375	0.912225
0.787469	0.284257	0.715743	0.088625	0.087775	0.912225	0.598302	0.411464	0.588536	0	0.5	0.212531	0.911375	0.401698
0.787469	0.284257	0.715743	0.088625	0.087775	0.912225	0.401698	0.411464	0.588536	0	0.5	0.212531	0.911375	0.598302
0.787469	0.284257	0.715743	0.088625	0.087775	0.912225	0.401698	0.598302	0.588536	0	0.5	0.212531	0.911375	0.411464
0.787469	0.284257	0.715743	0.088625	0.087775	0.912225	0.401698	0.598302	0.411464	0	0.5	0.212531	0.911375	0.588536
0.787469	0.284257	0.715743	0.088625	0.911375	0.401698	0.598302	0.411464	0.588536	0	0.5	0.212531	0.087775	0.912225
0.787469	0.284257	0.715743	0.088625	0.911375	0.912225	0.598302	0.411464	0.588536	0	0.5	0.212531	0.087775	0.401698
0.787469	0.284257	0.715743	0.088625	0.911375	0.912225	0.401698	0.411464	0.588536	0	0.5	0.212531	0.087775	0.598302
0.787469	0.284257	0.715743	0.088625	0.911375	0.912225	0.401698	0.598302	0.588536	0	0.5	0.212531	0.087775	0.411464
0.787469	0.284257	0.715743	0.088625	0.911375	0.912225	0.401698	0.598302	0.411464	0	0.5	0.212531	0.087775	0.588536
0.787469	0.284257	0.715743	0.088625	0.911375	0.087775	0.598302	0.411464	0.588536	0	0.5	0.212531	0.912225	0.401698
0.787469	0.284257	0.715743	0.088625	0.911375	0.087775	0.401698	0.411464	0.588536	0	0.5	0.212531	0.912225	0.598302
0.787469	0.284257	0.715743	0.088625	0.911375	0.087775	0.401698	0.598302	0.588536	0	0.5	0.212531	0.912225	0.411464
0.787469	0.284257	0.715743	0.088625	0.911375	0.087775	0.401698	0.598302	0.411464	0	0.5	0.212531	0.912225	0.588536
0.787469	0.284257	0.715743	0.088625	0.911375	0.087775	0.912225	0.411464	0.588536	0	0.5	0.212531	0.401698	0.598302
0.787469	0.284257	0.715743	0.088625	0.911375	0.087775	0.912225	0.598302	0.588536	0	0.5	0.212531	0.401698	0.411464
0.787469	0.284257	0.715743	0.088625	0.911375	0.087775	0.912225	0.598302	0.411464	0	0.5	0.212531	0.401698	0.588536
0.787469	0.284257	0.715743	0.088625	0.911375	0.087775	0.912225	0.401698	0.588536	0	0.5	0.212531	0.598302	0.411464
0.787469	0.284257	0.715743	0.088625	0.911375	0.087775	0.912225	0.401698	0.411464	0	0.5	0.212531	0.598302	0.588536
0.787469	0.284257	0.715743	0.088625	0.911375	0.087775	0.912225	0.401698	0.598302	0	0.5	0.212531	0.411464	0.588536
0.212531	0.088625	0.911375	0.087775	0.912225	0.401698	0.598302	0.411464	0.588536	0	0.5	0.787469	0.284257	0.715743
0.212531	0.715743	0.911375	0.087775	0.912225	0.401698	0.598302	0.411464	0.588536	0	0.5	0.787469	0.284257	0.088625
0.212531	0.715743	0.088625	0.087775	0.912225	0.401698	0.598302	0.411464	0.588536	0	0.5	0.787469	0.284257	0.911375
0.212531	0.715743	0.088625	0.911375	0.912225	0.401698	0.598302	0.411464	0.588536	0	0.5	0.787469	0.284257	0.087775
0.212531	0.715743	0.088625	0.911375	0.087775	0.401698	0.598302	0.411464	0.588536	0	0.5	0.787469	0.284257	0.912225
0.212531	0.715743	0.088625	0.911375	0.087775	0.912225	0.598302	0.411464	0.588536	0	0.5	0.787469	0.284257	0.401698
0.212531	0.715743	0.088625	0.911375	0.087775	0.912225	0.401698	0.411464	0.588536	0	0.5	0.787469	0.284257	0.598302
0.212531	0.715743	0.088625	0.911375	0.087775	0.912225	0.401698	0.598302	0.588536	0	0.5	0.787469	0.284257	0.411464
0.212531	0.715743	0.088625	0.911375	0.087775	0.912225	0.401698	0.598302	0.411464	0	0.5	0.787469	0.284257	0.588536
0.212531	0.284257	0.911375	0.087775	0.912225	0.401698	0.598302	0.411464	0.588536	0	0.5	0.787469	0.715743	0.088625
0.212531	0.284257	0.088625	0.087775	0.912225	0.401698	0.598302	0.411464	0.588536	0	0.5	0.787469	0.715743	0.911375
0.212531	0.284257	0.088625	0.911375	0.912225	0.401698	0.598302	0.411464	0.588536	0	0.5	0.787469	0.715743	0.087775
0.212531	0.284257	0.088625	0.911375	0.087775	0.401698	0.598302	0.411464	0.588536	0	0.5	0.787469	0.715743	0.912225
0.212531	0.284257	0.088625	0.911375	0.087775	0.912225	0.598302	0.411464	0.588536	0	0.5	0.787469	0.715743	0.401698
0.212531	0.284257	0.088625	0.911375	0.087775	0.912225	0.401698	0.411464	0.588536	0	0.5	0.787469	0.715743	0.598302
0.212531	0.284257	0.088625	0.911375	0.087775	0.912225	0.401698	0.598302	0.588536	0	0.5	0.787469	0.715743	0.411464
0.212531	0.284257	0.088625	0.911375	0.087775	0.912225	0.401698	0.598302	0.411464	0	0.5	0.787469	0.715743	0.588536
0.212531	0.284257	0.715743	0.087775	0.912225	0.401698	0.598302	0.411464	0.588536	0	0.5	0.787469	0.088625	0.911375
0.212531	0.284257	0.715743	0.911375	0.912225	0.401698	0.598302	0.411464	0.588536	0	0.5	0.787469	0.088625	0.087775
0.212531	0.284257	0.715743	0.911375	0.087775	0.401698	0.598302	0.411464	0.588536	0	0.5	0.787469	0.088625	0.912225
0.212531	0.284257	0.715743	0.911375	0.087775	0.912225	0.598302	0.411464	0.588536	0	0.5	0.787469	0.088625	0.401698
0.212531	0.284257	0.715743	0.911375	0.087775	0.912225	0.401698	0.411464	0.588536	0	0.5	0.787469	0.088625	0.598302
0.212531	0.284257	0.715743	0.911375	0.087775	0.912225	0.401698	0.598302	0.588536	0	0.5	0.787469	0.088625	0.411464
0.212531	0.284257	0.715743	0.911375	0.087775	0.912225	0.401698	0.598302	0.411464	0	0.5	0.787469	0.088625	0.588536
0.212531	0.284257	0.715743	0.088625	0.912225	0.401698	0.598302	0.411464	0.588536	0	0.5	0.787469	0.911375	0.087775
0.212531	0.284257	0.715743	0.088625	0.087775	0.401698	0.598302	0.411464	0.588536	0	0.5	0.787469	0.911375	0.912225
0.212531	0.284257	0.715743	0.088625	0.087775	0.912225	0.598302	0.411464	0.588536	0	0.5	0.787469	0.911375	0.401698
0.212531	0.284257	0.715743	0.088625	0.087775	0.912225	0.401698	0.411464	0.588536	0	0.5	0.787469	0.911375	0.598302
0.212531	0.284257	0.715743	0.088625	0.087775	0.912225	0.401698	0.598302	0.588536	0	0.5	0.787469	0.911375	0.411464
0.212531	0.284257	0.715743	0.088625	0.087775	0.912225	0.401698	0.598302	0.411464	0	0.5	0.787469	0.911375	0.588536
0.212531	0.284257	0.715743	0.088625	0.911375	0.401698	0.598302	0.411464	0.588536	0	0.5	0.787469	0.087775	0.912225
0.212531	0.284257	0.715743	0.088625	0.911375	0.912225	0.598302	0.411464	0.588536	0	0.5	0.787469	0.087775	0.401698
0.212531	0.284257	0.715743	0.088625	0.911375	0.912225	0.401698	0.411464	0.588536	0	0.5	0.787469	0.087775	0.598302
0.212531	0.284257	0.715743	0.088625	0.911375	0.912225	0.401698	0.598302	0.588536	0	0.5	0.787469	0.087775	0.411464
0.212531	0.284257	0.715743	0.088625	0.911375	0.912225	0.401698	0.598302	0.411464	0	0.5	0.787469	0.087775	0.588536
0.212531	0.284257	0.715743	0.088625	0.911375	0.087775	0.598302	0.411464	0.588536	0	0.5	0.787469	0.912225	0.401698
0.212531	0.284257	0.715743	0.088625	0.911375	0.087775	0.401698	0.411464	0.588536	0	0.5	0.787469	0.912225	0.598302
0.212531	0.284257	0.715743	0.088625	0.911375	0.087775	0.401698	0.598302	0.588536	0	0.5	0.787469	0.912225	0.411464
0.212531	0.284257	0.715743	0.088625	0.911375	0.087775	0.401698	0.598302	0.411464	0	0.5	0.787469	0.912225	0.588536
0.212531	0.284257	0.715743	0.088625	0.911375	0.087775	0.912225	0.411464	0.588536	0	0.5	0.787469	0.401698	0.598302
0.212531	0.284257	0.715743	0.088625	0.911375	0.087775	0.912225	0.598302	0.588536	0	0.5	0.787469	0.401698	0.411464
0.212531	0.284257	0.715743	0.088625	0.911375	0.087775	0.912225	0.598302	0.411464	0	0.5	0.787469	0.401698	0.588536
0.212531	0.284257	0.715743	0.088625	0.911375	0.087775	0.912225	0.401698	0.588536	0	0.5	0.787469	0.598302	0.411464
0.212531	0.284257	0.715743	0.088625	0.911375	0.087775	0.912225	0.401698	0.411464	0	0.5	0.787469	0.598302	0.588536
0.212531	0.284257	0.715743	0.088625	0.911375	0.087775	0.912225	0.401698	0.598302	0	0.5	0.787469	0.411464	0.588536
0.212531	0.787469	0.911375	0.087775	0.912225	0.401698	0.598302	0.411464	0.588536	0	0.5	0.284257	0.715743	0.088625
0.212531	0.787469	0.088625	0.087775	0.912225	0.401698	0.598302	0.411464	0.588536	0	0.5	0.284257	0.715743	0.911375
0.212531	0.787469	0.088625	0.911375	0.912225	0.401698	0.598302	0.411464	0.588536	0	0.5	0.284257	0.715743	0.087775
0.212531	0.787469	0.088625	0.911375	0.087775	0.401698	0.598302	0.411464	0.588536	0	0.5	0.284257	0.715743	0.912225
0.212531	0.787469	0.088625	0.911375	0.087775	0.912225	0.598302	0.411464	0.588536	0	0.5	0.284257	0.715743	0.401698
0.212531	0.787469	0.088625	0.911375	0.087775	0.912225	0.401698	0.411464	0.588536	0	0.5	0.284257	0.715743	0.598302
0.212531	0.787469	0.088625	0.911375	0.087775	0.912225	0.401698	0.598302	0.588536	0	0.5	0.284257	0.715743	0.411464
0.212531	0.787469	0.088625	0.911375	0.087775	0.912225	0.401698	0.598302	0.411464	0	0.5	0.284257	0.715743	0.588536
0.212531	0.787469	0.715743	0.087775	0.912225	0.401698	0.598302	0.411464	0.588536	0	0.5	0.284257	0.088625	0.911375
0.212531	0.787469	0.715743	0.911375	0.912225	0.401698	0.598302	0.411464	0.588536	0	0.5	0.284257	0.088625	0.087775
0.212531	0.787469	0.715743	0.911375	0.087775	0.401698	0.598302	0.411464	0.588536	0	0.5	0.284257	0.088625	0.912225
0.212531	0.787469	0.715743	0.911375	0.087775	0.912225	0.598302	0.411464	0.588536	0	0.5	0.284257	0.088625	0.401698
0.212531	0.787469	0.715743	0.911375	0.087775	0.912225	0.401698	0.411464	0.588536	0	0.5	0.284257	0.088625	0.598302
0.212531	0.787469	0.715743	0.911375	0.087775	0.912225	0.401698	0.598302	0.588536	0	0.5	0.284257	0.088625	0.411464
0.212531	0.787469	0.715743	0.911375	0.087775	0.912225	0.401698	0.598302	0.411464	0	0.5	0.284257	0.088625	0.588536
0.212531	0.787469	0.715743	0.088625	0.912225	0.401698	0.598302	0.411464	0.588536	0	0.5	0.284257	0.911375	0.087775
0.212531	0.787469	0.715743	0.088625	0.087775	0.401698	0.598302	0.411464	0.588536	0	0.5	0.284257	0.911375	0.912225
0.212531	0.787469	0.715743	0.088625	0.087775	0.912225	0.598302	0.411464	0.588536	0	0.5	0.284257	0.911375	0.401698
0.212531	0.787469	0.715743	0.088625	0.087775	0.912225	0.401698	0.411464	0.588536	0	0.5	0.284257	0.911375	0.598302
0.212531	0.787469	0.715743	0.088625	0.087775	0.912225	0.401698	0.598302	0.588536	0	0.5	0.284257	0.911375	0.411464
0.212531	0.787469	0.715743	0.088625	0.087775	0.912225	0.401698	0.598302	0.411464	0	0.5	0.284257	0.911375	0.588536
0.212531	0.787469	0.715743	0.088625	0.911375	0.401698	0.598302	0.411464	0.588536	0	0.5	0.284257	0.087775	0.912225
0.212531	0.787469	0.715743	0.088625	0.911375	0.912225	0.598302	0.411464	0.588536	0	0.5	0.284257	0.087775	0.401698
0.212531	0.787469	0.715743	0.088625	0.911375	0.912225	0.401698	0.411464	0.588536	0	0.5	0.284257	0.087775	0.598302
0.212531	0.787469	0.715743	0.088625	0.911375	0.912225	0.401698	0.598302	0.588536	0	0.5	0.284257	0.087775	0.411464
0.212531	0.787469	0.715743	0.088625	0.911375	0.912225	0.401698	0.598302	0.411464	0	0.5	0.284257	0.087775	0.588536
0.212531	0.787469	0.715743	0.088625	0.911375	0.087775	0.598302	0.411464	0.588536	0	0.5	0.284257	0.912225	0.401698
0.212531	0.787469	0.715743	0.088625	0.911375	0.087775	0.401698	0.411464	0.588536	0	0.5	0.284257	0.912225	0.598302
0.212531	0.787469	0.715743	0.088625	0.911375	0.087775	0.401698	0.598302	0.588536	0	0.5	0.284257	0.912225	0.411464
0.212531	0.787469	0.715743	0.088625	0.911375	0.087775	0.401698	0.598302	0.411464	0	0.5	0.284257	0.912225	0.588536
0.212531	0.787469	0.715743	0.088625	0.911375	0.087775	0.912225	0.411464	0.588536	0	0.5	0.284257	0.401698	0.598302
0.212531	0.787469	0.715743	0.088625	0.911375	0.087775	0.912225	0.598302	0.588536	0	0.5	0.284257	0.401698	0.411464
0.212531	0.787469	0.715743	0.088625	0.911375	0.087775	0.912225	0.598302	0.411464	0	0.5	0.284257	0.401698	0.588536
0.212531	0.787469	0.715743	0.088625	0.911375	0.087775	0.912225	0.401698	0.588536	0	0.5	0.284257	0.598302	0.411464
0.212531	0.787469	0.715743	0.088625	0.911375	0.087775	0.912225	0.401698	0.411464	0	0.5	0.284257	0.598302	0.588536
0.212531	0.787469	0.715743	0.088625	0.911375	0.087775	0.912225	0.401698	0.598302	0	0.5	0.284257	0.411464	0.588536
0.212531	0.787469	0.284257	0.087775	0.912225	0.401698	0.598302	0.411464	0.588536	0	0.5	0.715743	0.088625	0.911375
0.212531	0.787469	0.284257	0.911375	0.912225	0.401698	0.598302	0.411464	0.588536	0	0.5	0.715743	0.088625	0.087775
0.212531	0.787469	0.284257	0.911375	0.087775	0.401698	0.598302	0.411464	0.588536	0	0.5	0.715743	0.088625	0.912225
0.212531	0.787469	0.284257	0.911375	0.087775	0.912225	0.598302	0.411464	0.588536	0	0.5	0.715743	0.088625	0.401698
0.212531	0.787469	0.284257	0.911375	0.087775	0.912225	0.401698	0.411464	0.588536	0	0.5	0.715743	0.088625	0.598302
0.212531	0.787469	0.284257	0.911375	0.087775	0.912225	0.401698	0.598302	0.588536	0	0.5	0.715743	0.088625	0.411464
0.212531	0.787469	0.284257	0.911375	0.087775	0.912225	0.401698	0.598302	0.411464	0	0.5	0.715743	0.088625	0.588536
0.212531	0.787469	0.284257	0.088625	0.912225	0.401698	0.598302	0.411464	0.588536	0	0.5	0.715743	0.911375	0.087775
0.212531	0.787469	0.284257	0.088625	0.087775	0.401698	0.598302	0.411464	0.588536	0	0.5	0.715743	0.911375	0.912225
0.212531	0.787469	0.284257	0.088625	0.087775	0.912225	0.598302	0.411464	0.588536	0	0.5	0.715743	0.911375	0.401698
0.212531	0.787469	0.284257	0.088625	0.087775	0.912225	0.401698	0.411464	0.588536	0	0.5	0.715743	0.911375	0.598302
0.212531	0.787469	0.284257	0.088625	0.087775	0.912225	0.401698	0.598302	0.588536	0	0.5	0.715743	0.911375	0.411464
0.212531	0.787469	0.284257	0.088625	0.087775	0.912225	0.401698	0.598302	0.411464	0	0.5	0.715743	0.911375	0.588536
0.212531	0.787469	0.284257	0.088625	0.911375	0.401698	0.598302	0.411464	0.588536	0	0.5	0.715743	0.087775	0.912225
0.212531	0.787469	0.284257	0.088625	0.911375	0.912225	0.598302	0.411464	0.588536	0	0.5	0.715743	0.087775	0.401698
0.212531	0.787469	0.284257	0.088625	0.911375	0.912225	0.401698	0.411464	0.588536	0	0.5	0.715743	0.087775	0.598302
0.212531	0.787469	0.284257	0.088625	0.911375	0.912225	0.401698	0.598302	0.588536	0	0.5	0.715743	0.087775	0.411464
0.212531	0.787469	0.284257	0.088625	0.911375	0.912225	0.401698	0.598302	0.411464	0	0.5	0.715743	0.087775	0.588536
0.212531	0.787469	0.284257	0.088625	0.911375	0.087775	0.598302	0.411464	0.588536	0	0.5	0.715743	0.912225	0.401698
0.212531	0.787469	0.284257	0.088625	0.911375	0.087775	0.401698	0.411464	0.588536	0	0.5	0.715743	0.912225	0.598302
0.212531	0.787469	0.284257	0.088625	0.911375	0.087775	0.401698	0.598302	0.588536	0	0.5	0.715743	0.912225	0.411464
0.212531	0.787469	0.284257	0.088625	0.911375	0.087775	0.401698	0.598302	0.411464	0	0.5	0.715743	0.912225	0.588536
0.212531	0.787469	0.284257	0.088625	0.911375	0.087775	0.912225	0.411464	0.588536	0	0.5	0.715743	0.401698	0.598302
0.212531	0.787469	0.284257	0.088625	0.911375	0.087775	0.912225	0.598302	0.588536	0	0.5	0.715743	0.401698	0.411464
0.212531	0.787469	0.284257	0.088625	0.911375	0.087775	0.912225	0.598302	0.411464	0	0.5	0.715743	0.401698	0.588536
0.212531	0.787469	0.284257	0.088625	0.911375	0.087775	0.912225	0.401698	0.588536	0	0.5	0.715743	0.598302	0.411464
0.212531	0.787469	0.284257	0.088625	0.911375	0.087775	0.912225	0.401698	0.411464	0	0.5	0.715743	0.598302	0.588536
0.212531	0.787469	0.284257	0.088625	0.911375	0.087775	0.912225	0.401698	0.598302	0	0.5	0.715743	0.411464	0.588536
0.212531	0.787469	0.284257	0.715743	0.912225	0.401698	0.598302	0.411464	0.588536	0	0.5	0.088625	0.911375	0.087775
0.212531	0.787469	0.284257	0.715743	0.087775	0.401698	0.598302	0.411464	0.588536	0	0.5	0.088625	0.911375	0.912225
0.212531	0.787469	0.284257	0.715743	0.087775	0.912225	0.598302	0.411464	0.588536	0	0.5	0.088625	0.911375	0.401698
0.212531	0.787469	0.284257	0.715743	0.087775	0.912225	0.401698	0.411464	0.588536	0	0.5	0.088625	0.911375	0.598302
0.212531	0.787469	0.284257	0.715743	0.087775	0.912225	0.401698	0.598302	0.588536	0	0.5	0.088625	0.911375	0.411464
0.212531	0.787469	0.284257	0.715743	0.087775	0.912225	0.401698	0.598302	0.411464	0	0.5	0.088625	0.911375	0.588536
0.212531	0.787469	0.284257	0.715743	0.911375	0.401698	0.598302	0.411464	0.588536	0	0.5	0.088625	0.087775	0.912225
0.212531	0.787469	0.284257	0.715743	0.911375	0.912225	0.598302	0.411464	0.588536	0	0.5	0.088625	0.087775	0.401698
0.212531	0.787469	0.284257	0.715743	0.911375	0.912225	0.401698	0.411464	0.588536	0	0.5	0.088625	0.087775	0.598302
0.212531	0.787469	0.284257	0.715743	0.911375	0.912225	0.401698	0.598302	0.588536	0	0.5	0.088625	0.087775	0.411464
0.212531	0.787469	0.284257	0.715743	0.911375	0.912225	0.401698	0.598302	0.411464	0	0.5	0.088625	0.087775	0.588536
0.212531	0.787469	0.284257	0.715743	0.911375	0.087775	0.598302	0.411464	0.588536	0	0.5	0.088625	0.912225	0.401698
0.212531	0.787469	0.284257	0.715743	0.911375	0.087775	0.401698	0.411464	0.588536	0	0.5	0.088625	0.912225	0.598302
0.212531	0.787469	0.284257	0.715743	0.911375	0.087775	0.401698	0.598302	0.588536	0	0.5	0.088625	0.912225	0.411464
0.212531	0.787469	0.284257	0.715743	0.911375	0.087775	0.401698	0.598302	0.411464	0	0.5	0.088625	0.912225	0.588536
0.212531	0.787469	0.284257	0.715743	0.911375	0.087775	0.912225	0.411464	0.588536	0	0.5	0.088625	0.401698	0.598302
0.212531	0.787469	0.284257	0.715743	0.911375	0.087775	0.912225	0.598302	0.588536	0	0.5	0.088625	0.401698	0.411464
0.212531	0.787469	0.284257	0.715743	0.911375	0.087775	0.912225	0.598302	0.411464	0	0.5	0.088625	0.401698	0.588536
0.212531	0.787469	0.284257	0.715743	0.911375	0.087775	0.912225	0.401698	0.588536	0	0.5	0.088625	0.598302	0.411464
0.212531	0.787469	0.284257	0.715743	0.911375	0.087775	0.912225	0.401698	0.411464	0	0.5	0.088625	0.598302	0.588536
0.212531	0.787469	0.284257	0.715743	0.911375	0.087775	0.912225	0.401698	0.598302	0	0.5	0.088625	0.411464	0.588536
0.212531	0.787469	0.284257	0.715743	0.088625	0.401698	0.598302	0.411464	0.588536	0	0.5	0.911375	0.087775	0.912225
0.212531	0.787469	0.284257	0.715743	0.088625	0.912225	0.598302	0.411464	0.588536	0	0.5	0.911375	0.087775	0.401698
0.212531	0.787469	0.284257	0.715743	0.088625	0.912225	0.401698	0.411464	0.588536	0	0.5	0.911375	0.087775	0.598302
0.212531	0.787469	0.284257	0.715743	0.088625	0.912225	0.401698	0.598302	0.588536	0	0.5	0.911375	0.087775	0.411464
0.212531	0.787469	0.284257	0.715743	0.088625	0.912225	0.401698	0.598302	0.411464	0	0.5	0.911375	0.087775	0.588536
0.212531	0.787469	0.284257	0.715743	0.088625	0.087775	0.598302	0.411464	0.588536	0	0.5	0.911375	0.912225	0.401698
0.212531	0.787469	0.284257	0.715743	0.088625	0.087775	0.401698	0.411464	0.588536	0	0.5	0.911375	0.912225	0.598302
0.212531	0.787469	0.284257	0.715743	0.088625	0.087775	0.401698	0.598302	0.588536	0	0.5	0.911375	0.912225	0.411464
0.212531	0.787469	0.284257	0.715743	0.088625	0.087775	0.401698	0.598302	0.411464	0	0.5	0.911375	0.912225	0.588536
0.212531	0.787469	0.284257	0.715743	0.088625	0.087775	0.912225	0.411464	0.588536	0	0.5	0.911375	0.401698	0.598302
0.212531	0.787469	0.284257	0.715743	0.088625	0.087775	0.912225	0.598302	0.588536	0	0.5	0.911375	0.401698	0.411464
0.212531	0.787469	0.284257	0.715743	0.088625	0.087775	0.912225	0.598302	0.411464	0	0.5	0.911375	0.401698	0.588536
0.212531	0.787469	0.284257	0.715743	0.088625	0.087775	0.912225	0.401698	0.588536	0	0.5	0.911375	0.598302	0.411464
0.212531	0.787469	0.284257	0.715743	0.088625	0.087775	0.912225	0.401698	0.411464	0	0.5	0.911375	0.598302	0.588536
0.212531	0.787469	0.284257	0.715743	0.088625	0.087775	0.912225	0.401698	0.598302	0	0.5	0.911375	0.411464	0.588536
0.212531	0.787469	0.284257	0.715743	0.088625	0.911375	0.598302	0.411464	0.588536	0	0.5	0.087775	0.912225	0.401698
0.212531	0.787469	0.284257	0.715743	0.088625	0.911375	0.401698	0.411464	0.588536	0	0.5	0.087775	0.912225	0.598302
0.212531	0.787469	0.284257	0.715743	0.088625	0.911375	0.401698	0.598302	0.588536	0	0.5	0.087775	0.912225	0.411464
0.212531	0.787469	0.284257	0.715743	0.088625	0.911375	0.401698	0.598302	0.411464	0	0.5	0.087775	0.912225	0.588536
0.212531	0.787469	0.284257	0.715743	0.088625	0.911375	0.912225	0.411464	0.588536	0	0.5	0.087775	0.401698	0.598302
0.212531	0.787469	0.284257	0.715743	0.088625	0.911375	0.912225	0.598302	0.588536	0	0.5	0.087775	0.401698	0.411464
0.212531	0.787469	0.284257	0.715743	0.088625	0.911375	0.912225	0.598302	0.411464	0	0.5	0.087775	0.401698	0.588536
0.212531	0.787469	0.284257	0.715743	0.088625	0.911375	0.912225	0.401698	0.588536	0	0.5	0.087775	0.598302	0.411464
0.212531	0.787469	0.284257	0.715743	0.088625	0.911375	0.912225	0.401698	0.411464	0	0.5	0.087775	0.598302	0.588536
0.212531	0.787469	0.284257	0.715743	0.088625	0.911375	0.912225	0.401698	0.598302	0	0.5	0.087775	0.411464	0.588536
0.212531	0.787469	0.284257	0.715743	0.088625	0.911375	0.087775	0.411464	0.588536	0	0.5	0.912225	0.401698	0.598302
0.212531	0.787469	0.284257	0.715743	0.088625	0.911375	0.087775	0.598302	0.588536	0	0.5	0.912225	0.401698	0.411464
0.212531	0.787469	0.284257	0.715743	0.088625	0.911375	0.087775	0.598302	0.411464	0	0.5	0.912225	0.401698	0.588536
0.212531	0.787469	0.284257	0.715743	0.088625	0.911375	0.087775	0.401698	0.588536	0	0.5	0.912225	0.598302	0.411464
0.212531	0.787469	0.284257	0.715743	0.088625	0.911375	0.087775	0.401698	0.411464	0	0.5	0.912225	0.598302	0.588536
0.212531	0.787469	0.284257	0.715743	0.088625	0.911375	0.087775	0.401698	0.598302	0	0.5	0.912225	0.411464	0.588536
0.212531	0.787469	0.284257	0.715743	0.088625	0.911375	0.087775	0.912225	0.588536	0	0.5	0.401698	0.598302	0.411464
0.212531	0.787469	0.284257	0.715743	0.088625	0.911375	0.087775	0.912225	0.411464	0	0.5	0.401698	0.598302	0.588536
0.212531	0.787469	0.284257	0.715743	0.088625	0.911375	0.087775	0.912225	0.598302	0	0.5	0.401698	0.411464	0.588536
0.212531	0.787469	0.284257	0.715743	0.088625	0.911375	0.087775	0.912225	0.401698	0	0.5	0.598302	0.411464	0.588536
0.5	0.088625	0.911375	0.087775	0.912225	0.401698	0.598302	0.411464	0.588536	0	0.212531	0.787469	0.284257	0.715743
0.5	0.715743	0.911375	0.087775	0.912225	0.401698	0.598302	0.411464	0.588536	0	0.212531	0.787469	0.284257	0.088625
0.5	0.715743	0.088625	0.087775	0.912225	0.401698	0.598302	0.411464	0.588536	0	0.212531	0.787469	0.284257	0.911375
0.5	0.715743	0.088625	0.911375	0.912225	0.401698	0.598302	0.411464	0.588536	0	0.212531	0.787469	0.284257	0.087775
0.5	0.715743	0.088625	0.911375	0.087775	0.401698	0.598302	0.411464	0.588536	0	0.212531	0.787469	0.284257	0.912225
0.5	0.715743	0.088625	0.911375	0.087775	0.912225	0.598302	0.411464	0.588536	0	0.212531	0.787469	0.284257	0.401698
0.5	0.715743	0.088625	0.911375	0.087775	0.912225	0.401698	0.411464	0.588536	0	0.212531	0.787469	0.284257	0.598302
0.5	0.715743	0.088625	0.911375	0.087775	0.912225	0.401698	0.598302	0.588536	0	0.212531	0.787469	0.284257	0.411464
0.5	0.715743	0.088625	0.911375	0.087775	0.912225	0.401698	0.598302	0.411464	0	0.212531	0.787469	0.284257	0.588536
0.5	0.284257	0.911375	0.087775	0.912225	0.401698	0.598302	0.411464	0.588536	0	0.212531	0.787469	0.715743	0.088625
0.5	0.284257	0.088625	0.087775	0.912225	0.401698	0.598302	0.411464	0.588536	0	0.212531	0.787469	0.715743	0.911375
0.5	0.284257	0.088625	0.911375	0.912225	0.401698	0.598302	0.411464	0.588536	0	0.212531	0.787469	0.715743	0.087775
0.5	0.284257	0.088625	0.911375	0.087775	0.401698	0.598302	0.411464	0.588536	0	0.212531	0.787469	0.715743	0.912225
0.5	0.284257	0.088625	0.911375	0.087775	0.912225	0.598302	0.411464	0.588536	0	0.212531	0.787469	0.715743	0.401698
0.5	0.284257	0.088625	0.911375	0.087775	0.912225	0.401698	0.411464	0.588536	0	0.212531	0.787469	0.715743	0.598302
0.5	0.284257	0.088625	0.911375	0.087775	0.912225	0.401698	0.598302	0.588536	0	0.212531	0.787469	0.715743	0.411464
0.5	0.284257	0.088625	0.911375	0.087775	0.912225	0.401698	0.598302	0.411464	0	0.212531	0.787469	0.715743	0.588536
0.5	0.284257	0.715743	0.087775	0.912225	0.401698	0.598302	0.411464	0.588536	0	0.212531	0.787469	0.088625	0.911375
0.5	0.284257	0.715743	0.911375	0.912225	0.401698	0.598302	0.411464	0.588536	0	0.212531	0.787469	0.088625	0.087775
0.5	0.284257	0.715743	0.911375	0.087775	0.401698	0.598302	0.411464	0.588536	0	0.212531	0.787469	0.088625	0.912225
0.5	0.284257	0.715743	0.911375	0.087775	0.912225	0.598302	0.411464	0.588536	0	0.212531	0.787469	0.088625	0.401698
0.5	0.284257	0.715743	0.911375	0.087775	0.912225	0.401698	0.411464	0.588536	0	0.212531	0.787469	0.088625	0.598302
0.5	0.284257	0.715743	0.911375	0.087775	0.912225	0.401698	0.598302	0.588536	0	0.212531	0.787469	0.088625	0.411464
0.5	0.284257	0.715743	0.911375	0.087775	0.912225	0.401698	0.598302	0.411464	0	0.212531	0.787469	0.088625	0.588536
0.5	0.284257	0.715743	0.088625	0.912225	0.401698	0.598302	0.411464	0.588536	0	0.212531	0.787469	0.911375	0.087775
0.5	0.284257	0.715743	0.088625	0.087775	0.401698	0.598302	0.411464	0.588536	0	0.212531	0.787469	0.911375	0.912225
0.5	0.284257	0.715743	0.088625	0.087775	0.912225	0.598302	0.411464	0.588536	0	0.212531	0.787469	0.911375	0.401698
0.5	0.284257	0.715743	0.088625	0.087775	0.912225	0.401698	0.411464	0.588536	0	0.212531	0.787469	0.911375	0.598302
0.5	0.284257	0.715743	0.088625	0.087775	0.912225	0.401698	0.598302	0.588536	0	0.212531	0.787469	0.911375	0.411464
0.5	0.284257	0.715743	0.088625	0.087775	0.912225	0.401698	0.598302	0.411464	0	0.212531	0.787469	0.911375	0.588536
0.5	0.284257	0.715743	0.088625	0.911375	0.401698	0.598302	0.411464	0.588536	0	0.212531	0.787469	0.087775	0.912225
0.5	0.284257	0.715743	0.088625	0.911375	0.912225	0.598302	0.411464	0.588536	0	0.212531	0.787469	0.087775	0.401698
0.5	0.284257	0.715743	0.088625	0.911375	0.912225	0.401698	0.411464	0.588536	0	0.212531	0.787469	0.087775	0.598302
0.5	0.284257	0.715743	0.088625	0.911375	0.912225	0.401698	0.598302	0.588536	0	0.212531	0.787469	0.087775	0.411464
0.5	0.284257	0.715743	0.088625	0.911375	0.912225	0.401698	0.598302	0.411464	0	0.212531	0.787469	0.087775	0.588536
0.5	0.284257	0.715743	0.088625	0.911375	0.087775	0.598302	0.411464	0.588536	0	0.212531	0.787469	0.912225	0.401698
0.5	0.284257	0.715743	0.088625	0.911375	0.087775	0.401698	0.411464	0.588536	0	0.212531	0.787469	0.912225	0.598302
0.5	0.284257	0.715743	0.088625	0.911375	0.087775	0.401698	0.598302	0.588536	0	0.212531	0.787469	0.912225	0.411464
0.5	0.284257	0.715743	0.088625	0.911375	0.087775	0.401698	0.598302	0.411464	0	0.212531	0.787469	0.912225	0.588536
0.5	0.284257	0.715743	0.088625	0.911375	0.087775	0.912225	0.411464	0.588536	0	0.212531	0.787469	0.401698	0.598302
0.5	0.284257	0.715743	0.088625	0.911375	0.087775	0.912225	0.598302	0.588536	0	0.212531	0.787469	0.401698	0.411464
0.5	0.284257	0.715743	0.088625	0.911375	0.087775	0.912225	0.598302	0.411464	0	0.212531	0.787469	0.401698	0.588536
0.5	0.284257	0.715743	0.088625	0.911375	0.087775	0.912225	0.401698	0.588536	0	0.212531	0.787469	0.598302	0.411464
0.5	0.284257	0.715743	0.088625	0.911375	0.087775	0.912225	0.401698	0.411464	0	0.212531	0.787469	0.598302	0.588536
0.5	0.284257	0.715743	0.088625	0.911375	0.087775	0.912225	0.401698	0.598302	0	0.212531	0.787469	0.411464	0.588536
0.5	0.787469	0.911375	0.087775	0.912225	0.401698	0.598302	0.411464	0.588536	0	0.212531	0.284257	0.715743	0.088625
0.5	0.787469	0.088625	0.087775	0.912225	0.401698	0.598302	0.411464	0.588536	0	0.212531	0.284257	0.715743	0.911375
0.5	0.787469	0.088625	0.911375	0.912225	0.401698	0.598302	0.411464	0.588536	0	0.212531	0.284257	0.715743	0.087775
0.5	0.787469	0.088625	0.911375	0.087775	0.401698	0.598302	0.411464	0.588536	0	0.212531	0.284257	0.715743	0.912225
0.5	0.787469	0.088625	0.911375	0.087775	0.912225	0.598302	0.411464	0.588536	0	0.212531	0.284257	0.715743	0.401698
0.5	0.787469	0.088625	0.911375	0.087775	0.912225	0.401698	0.411464	0.588536	0	0.212531	0.284257	0.715743	0.598302
0.5	0.787469	0.088625	0.911375	0.087775	0.912225	0.401698	0.598302	0.588536	0	0.212531	0.284257	0.715743	0.411464
0.5	0.787469	0.088625	0.911375	0.087775	0.912225	0.401698	0.598302	0.411464	0	0.212531	0.284257	0.715743	0.588536
0.5	0.787469	0.715743	0.087775	0.912225	0.401698	0.598302	0.411464	0.588536	0	0.212531	0.284257	0.088625	0.911375
0.5	0.787469	0.715743	0.911375	0.912225	0.401698	0.598302	0.411464	0.588536	0	0.212531	0.284257	0.088625	0.087775
0.5	0.787469	0.715743	0.911375	0.087775	0.401698	0.598302	0.411464	0.588536	0	0.212531	0.284257	0.088625	0.912225
0.5	0.787469	0.715743	0.911375	0.087775	0.912225	0.598302	0.411464	0.588536	0	0.212531	0.284257	0.088625	0.401698
0.5	0.787469	0.715743	0.911375	0.087775	0.912225	0.401698	0.411464	0.588536	0	0.212531	0.284257	0.088625	0.598302
0.5	0.787469	0.715743	0.911375	0.087775	0.912225	0.401698	0.598302	0.588536	0	0.212531	0.284257	0.088625	0.411464
0.5	0.787469	0.715743	0.911375	0.087775	0.912225	0.401698	0.598302	0.411464	0	0.212531	0.284257	0.088625	0.588536
0.5	0.787469	0.715743	0.088625	0.912225	0.401698	0.598302	0.411464	0.588536	0	0.212531	0.284257	0.911375	0.087775
0.5	0.787469	0.715743	0.088625	0.087775	0.401698	0.598302	0.411464	0.588536	0	0.212531	0.284257	0.911375	0.912225
0.5	0.787469	0.715743	0.088625	0.087775	0.912225	0.598302	0.411464	0.588536	0	0.212531	0.284257	0.911375	0.401698
0.5	0.787469	0.715743	0.088625	0.087775	0.912225	0.401698	0.411464	0.588536	0	0.212531	0.284257	0.911375	0.598302
0.5	0.787469	0.715743	0.088625	0.087775	0.912225	0.401698	0.598302	0.588536	0	0.212531	0.284257	0.911375	0.411464
0.5	0.787469	0.715743	0.088625	0.087775	0.912225	0.401698	0.598302	0.411464	0	0.212531	0.284257	0.911375	0.588536
0.5	0.787469	0.715743	0.088625	0.911375	0.401698	0.598302	0.411464	0.588536	0	0.212531	0.284257	0.087775	0.912225
0.5	0.787469	0.715743	0.088625	0.911375	0.912225	0.598302	0.411464	0.588536	0	0.212531	0.284257	0.087775	0.401698
0.5	0.787469	0.715743	0.088625	0.911375	0.912225	0.401698	0.411464	0.588536	0	0.212531	0.284257	0.087775	0.598302
0.5	0.787469	0.715743	0.088625	0.911375	0.912225	0.401698	0.598302	0.588536	0	0.212531	0.284257	0.087775	0.411464
0.5	0.787469	0.715743	0.088625	0.911375	0.912225	0.401698	0.598302	0.411464	0	0.212531	0.284257	0.087775	0.588536
0.5	0.787469	0.715743	0.088625	0.911375	0.087775	0.598302	0.411464	0.588536	0	0.212531	0.284257	0.912225	0.401698
0.5	0.787469	0.715743	0.088625	0.911375	0.087775	0.401698	0.411464	0.588536	0	0.212531	0.284257	0.912225	0.598302
0.5	0.787469	0.715743	0.088625	0.911375	0.087775	0.401698	0.598302	0.588536	0	0.212531	0.284257	0.912225	0.411464
0.5	0.787469	0.715743	0.088625	0.911375	0.087775	0.401698	0.598302	0.411464	0	0.212531	0.284257	0.912225	0.588536
0.5	0.787469	0.715743	0.088625	0.911375	0.087775	0.912225	0.411464	0.588536	0	0.212531	0.284257	0.401698	0.598302
0.5	0.787469	0.715743	0.088625	0.911375	0.087775	0.912225	0.598302	0.588536	0	0.212531	0.284257	0.401698	0.411464
0.5	0.787469	0.715743	0.088625	0.911375	0.087775	0.912225	0.598302	0.411464	0	0.212531	0.284257	0.401698	0.588536
0.5	0.787469	0.715743	0.088625	0.911375	0.087775	0.912225	0.401698	0.588536	0	0.212531	0.284257	0.598302	0.411464
0.5	0.787469	0.715743	0.088625	0.911375	0.087775	0.912225	0.401698	0.411464	0	0.212531	0.284257	0.598302	0.588536
0.5	0.787469	0.715743	0.088625	0.911375	0.087775	0.912225	0.401698	0.598302	0	0.212531	0.284257	0.411464	0.588536
0.5	0.787469	0.284257	0.087775	0.912225	0.401698	0.598302	0.411464	0.588536	0	0.212531	0.715743	0.088625	0.911375
0.5	0.787469	0.284257	0.911375	0.912225	0.401698	0.598302	0.411464	0.588536	0	0.212531	0.715743	0.088625	0.087775
0.5	0.787469	0.284257	0.911375	0.087775	0.401698	0.598302	0.411464	0.588536	0	0.212531	0.715743	0.088625	0.912225
0.5	0.787469	0.284257	0.911375	0.087775	0.912225	0.598302	0.411464	0.588536	0	0.212531	0.715743	0.088625	0.401698
0.5	0.787469	0.284257	0.911375	0.087775	0.912225	0.401698	0.411464	0.588536	0	0.212531	0.715743	0.088625	0.598302
0.5	0.787469	0.284257	0.911375	0.087775	0.912225	0.401698	0.598302	0.588536	0	0.212531	0.715743	0.088625	0.411464
0.5	0.787469	0.284257	0.911375	0.087775	0.912225	0.401698	0.598302	0.411464	0	0.212531	0.715743	0.088625	0.588536
0.5	0.787469	0.284257	0.088625	0.912225	0.401698	0.598302	0.411464	0.588536	0	0.212531	0.715743	0.911375	0.087775
0.5	0.787469	0.284257	0.088625	0.087775	0.401698	0.598302	0.411464	0.588536	0	0.212531	0.715743	0.911375	0.912225
0.5	0.787469	0.284257	0.088625	0.087775	0.912225	0.598302	0.411464	0.588536	0	0.212531	0.715743	0.911375	0.401698
0.5	0.787469	0.284257	0.088625	0.087775	0.912225	0.401698	0.411464	0.588536	0	0.212531	0.715743	0.911375	0.598302
0.5	0.787469	0.284257	0.088625	0.087775	0.912225	0.401698	0.598302	0.588536	0	0.212531	0.715743	0.911375	0.411464
0.5	0.787469	0.284257	0.088625	0.087775	0.912225	0.401698	0.598302	0.411464	0	0.212531	0.715743	0.911375	0.588536
0.5	0.787469	0.284257	0.088625	0.911375	0.401698	0.598302	0.411464	0.588536	0	0.212531	0.715743	0.087775	0.912225
0.5	0.787469	0.284257	0.088625	0.911375	0.912225	0.598302	0.411464	0.588536	0	0.212531	0.715743	0.087775	0.401698
0.5	0.787469	0.284257	0.088625	0.911375	0.912225	0.401698	0.411464	0.588536	0	0.212531	0.715743	0.087775	0.598302
0.5	0.787469	0.284257	0.088625	0.911375	0.912225	0.401698	0.598302	0.588536	0	0.212531	0.715743	0.087775	0.411464
0.5	0.787469	0.284257	0.088625	0.911375	0.912225	0.401698	0.598302	0.411464	0	0.212531	0.715743	0.087775	0.588536
0.5	0.787469	0.284257	0.088625	0.911375	0.087775	0.598302	0.411464	0.588536	0	0.212531	0.715743	0.912225	0.401698
0.5	0.787469	0.284257	0.088625	0.911375	0.087775	0.401698	0.411464	0.588536	0	0.212531	0.715743	0.912225	0.598302
0.5	0.787469	0.284257	0.088625	0.911375	0.087775	0.401698	0.598302	0.588536	0	0.212531	0.715743	0.912225	0.411464
0.5	0.787469	0.284257	0.088625	0.911375	0.087775	0.401698	0.598302	0.411464	0	0.212531	0.715743	0.912225	0.588536
0.5	0.787469	0.284257	0.088625	0.911375	0.087775	0.912225	0.411464	0.588536	0	0.212531	0.715743	0.401698	0.598302
0.5	0.787469	0.284257	0.088625	0.911375	0.087775	0.912225	0.598302	0.588536	0	0.212531	0.715743	0.401698	0.411464
0.5	0.787469	0.284257	0.088625	0.911375	0.087775	0.912225	0.598302	0.411464	0	0.212531	0.715743	0.401698	0.588536
0.5	0.787469	0.284257	0.088625	0.911375	0.087775	0.912225	0.401698	0.588536	0	0.212531	0.715743	0.598302	0.411464
0.5	0.787469	0.284257	0.088625	0.911375	0.087775	0.912225	0.401698	0.411464	0	0.212531	0.715743	0.598302	0.588536
0.5	0.787469	0.284257	0.088625	0.911375	0.087775	0.912225	0.401698	0.598302	0	0.212531	0.715743	0.411464	0.588536
0.5	0.787469	0.284257	0.715743	0.912225	0.401698	0.598302	0.411464	0.588536	0	0.212531	0.088625	0.911375	0.087775
0.5	0.787469	0.284257	0.715743	0.087775	0.401698	0.598302	0.411464	0.588536	0	0.212531	0.088625	0.911375	0.912225
0.5	0.787469	0.284257	0.715743	0.087775	0.912225	0.598302	0.411464	0.588536	0	0.212531	0.088625	0.911375	0.401698
0.5	0.787469	0.284257	0.715743	0.087775	0.912225	0.401698	0.411464	0.588536	0	0.212531	0.088625	0.911375	0.598302
0.5	0.787469	0.284257	0.715743	0.087775	0.912225	0.401698	0.598302	0.588536	0	0.212531	0.088625	0.911375	0.411464
0.5	0.787469	0.284257	0.715743	0.087775	0.912225	0.401698	0.598302	0.411464	0	0.212531	0.088625	0.911375	0.588536
0.5	0.787469	0.284257	0.715743	0.911375	0.401698	0.598302	0.411464	0.588536	0	0.212531	0.088625	0.087775	0.912225
0.5	0.787469	0.284257	0.715743	0.911375	0.912225	0.598302	0.411464	0.588536	0	0.212531	0.088625	0.087775	0.401698
0.5	0.787469	0.284257	0.715743	0.911375	0.912225	0.401698	0.411464	0.588536	0	0.212531	0.088625	0.087775	0.598302
0.5	0.787469	0.284257	0.715743	0.911375	0.912225	0.401698	0.598302	0.588536	0	0.212531	0.088625	0.087775	0.411464
0.5	0.787469	0.284257	0.715743	0.911375	0.912225	0.401698	0.598302	0.411464	0	0.212531	0.088625	0.087775	0.588536
0.5	0.787469	0.284257	0.715743	0.911375	0.087775	0.598302	0.411464	0.588536	0	0.212531	0.088625	0.912225	0.401698
0.5	0.787469	0.284257	0.715743	0.911375	0.087775	0.401698	0.411464	0.588536	0	0.212531	0.088625	0.912225	0.598302
0.5	0.787469	0.284257	0.715743	0.911375	0.087775	0.401698	0.598302	0.588536	0	0.212531	0.088625	0.912225	0.411464
0.5	0.787469	0.284257	0.715743	0.911375	0.087775	0.401698	0.598302	0.411464	0	0.212531	0.088625	0.912225	0.588536
0.5	0.787469	0.284257	0.715743	0.911375	0.087775	0.912225	0.411464	0.588536	0	0.212531	0.088625	0.401698	0.598302
0.5	0.787469	0.284257	0.715743	0.911375	0.087775	0.912225	0.598302	0.588536	0	0.212531	0.088625	0.401698	0.411464
0.5	0.787469	0.284257	0.715743	0.911375	0.087775	0.912225	0.598302	0.411464	0	0.212531	0.088625	0.401698	0.588536
0.5	0.787469	0.284257	0.715743	0.911375	0.087775	0.912225	0.401698	0.588536	0	0.212531	0.088625	0.598302	0.411464
0.5	0.787469	0.284257	0.715743	0.911375	0.087775	0.912225	0.401698	0.411464	0	0.212531	0.088625	0.598302	0.588536
0.5	0.787469	0.284257	0.715743	0.911375	0.087775	0.912225	0.401698	0.598302	0	0.212531	0.088625	0.411464	0.588536
0.5	0.787469	0.284257	0.715743	0.088625	0.401698	0.598302	0.411464	0.588536	0	0.212531	0.911375	0.087775	0.912225
0.5	0.787469	0.284257	0.715743	0.088625	0.912225	0.598302	0.411464	0.588536	0	0.212531	0.911375	0.087775	0.401698
0.5	0.787469	0.284257	0.715743	0.088625	0.912225	0.401698	0.411464	0.588536	0	0.212531	0.911375	0.087775	0.598302
0.5	0.787469	0.284257	0.715743	0.088625	0.912225	0.401698	0.598302	0.588536	0	0.212531	0.911375	0.087775	0.411464
0.5	0.787469	0.284257	0.715743	0.088625	0.912225	0.401698	0.598302	0.411464	0	0.212531	0.911375	0.087775	0.588536
0.5	0.787469	0.284257	0.715743	0.088625	0.087775	0.598302	0.411464	0.588536	0	0.212531	0.911375	0.912225	0.401698
0.5	0.787469	0.284257	0.715743	0.088625	0.087775	0.401698	0.411464	0.588536	0	0.212531	0.911375	0.912225	0.598302
0.5	0.787469	0.284257	0.715743	0.088625	0.087775	0.401698	0.598302	0.588536	0	0.212531	0.911375	0.912225	0.411464
0.5	0.787469	0.284257	0.715743	0.088625	0.087775	0.401698	0.598302	0.411464	0	0.212531	0.911375	0.912225	0.588536
0.5	0.787469	0.284257	0.715743	0.088625	0.087775	0.912225	0.411464	0.588536	0	0.212531	0.911375	0.401698	0.598302
0.5	0.787469	0.284257	0.715743	0.088625	0.087775	0.912225	0.598302	0.588536	0	0.212531	0.911375	0.401698	0.411464
0.5	0.787469	0.284257	0.715743	0.088625	0.087775	0.912225	0.598302	0.411464	0	0.212531	0.911375	0.401698	0.588536
0.5	0.787469	0.284257	0.715743	0.088625	0.087775	0.912225	0.401698	0.588536	0	0.212531	0.911375	0.598302	0.411464
0.5	0.787469	0.284257	0.715743	0.088625	0.087775	0.912225	0.401698	0.411464	0	0.212531	0.911375	0.598302	0.588536
0.5	0.787469	0.284257	0.715743	0.088625	0.087775	0.912225	0.401698	0.598302	0	0.212531	0.911375	0.411464	0.588536
0.5	0.787469	0.284257	0.715743	0.088625	0.911375	0.598302	0.411464	0.588536	0	0.212531	0.087775	0.912225	0.401698
0.5	0.787469	0.284257	0.715743	0.088625	0.911375	0.401698	0.411464	0.588536	0	0.212531	0.087775	0.912225	0.598302
0.5	0.787469	0.284257	0.715743	0.088625	0.911375	0.401698	0.598302	0.588536	0	0.212531	0.087775	0.912225	0.411464
0.5	0.787469	0.284257	0.715743	0.088625	0.911375	0.401698	0.598302	0.411464	0	0.212531	0.087775	0.912225	0.588536
0.5	0.787469	0.284257	0.715743	0.088625	0.911375	0.912225	0.411464	0.588536	0	0.212531	0.087775	0.401698	0.598302
0.5	0.787469	0.284257	0.715743	0.088625	0.911375	0.912225	0.598302	0.588536	0	0.212531	0.087775	0.401698	0.411464
0.5	0.787469	0.284257	0.715743	0.088625	0.911375	0.912225	0.598302	0.411464	0	0.212531	0.087775	0.401698	0.588536
0.5	0.787469	0.284257	0.715743	0.088625	0.911375	0.912225	0.401698	0.588536	0	0.212531	0.087775	0.598302	0.411464
0.5	0.787469	0.284257	0.715743	0.088625	0.911375	0.912225	0.401698	0.411464	0	0.212531	0.087775	0.598302	0.588536
0.5	0.787469	0.284257	0.715743	0.088625	0.911375	0.912225	0.401698	0.598302	0	0.212531	0.087775	0.411464	0.588536
0.5	0.787469	0.284257	0.715743	0.088625	0.911375	0.087775	0.411464	0.588536	0	0.212531	0.912225	0.401698	0.598302
0.5	0.787469	0.284257	0.715743	0.088625	0.911375	0.087775	0.598302	0.588536	0	0.212531	0.912225	0.401698	0.411464
0.5	0.787469	0.284257	0.715743	0.088625	0.911375	0.087775	0.598302	0.411464	0	0.212531	0.912225	0.401698	0.588536
0.5	0.787469	0.284257	0.715743	0.088625	0.911375	0.087775	0.401698	0.588536	0	0.212531	0.912225	0.598302	0.411464
0.5	0.787469	0.284257	0.715743	0.088625	0.911375	0.087775	0.401698	0.411464	0	0.212531	0.912225	0.598302	0.588536
0.5	0.787469	0.284257	0.715743	0.088625	0.911375	0.087775	0.401698	0.598302	0	0.212531	0.912225	0.411464	0.588536
0.5	0.787469	0.284257	0.715743	0.088625	0.911375	0.087775	0.912225	0.588536	0	0.212531	0.401698	0.598302	0.411464
0.5	0.787469	0.284257	0.715743	0.088625	0.911375	0.087775	0.912225	0.411464	0	0.212531	0.401698	0.598302	0.588536
0.5	0.787469	0.284257	0.715743	0.088625	0.911375	0.087775	0.912225	0.598302	0	0.212531	0.401698	0.411464	0.588536
0.5	0.787469	0.284257	0.715743	0.088625	0.911375	0.087775	0.912225	0.401698	0	0.212531	0.598302	0.411464	0.588536
0.5	0.212531	0.911375	0.087775	0.912225	0.401698	0.598302	0.411464	0.588536	0	0.787469	0.284257	0.715743	0.088625
0.5	0.212531	0.088625	0.087775	0.912225	0.401698	0.598302	0.411464	0.588536	0	0.787469	0.284257	0.715743	0.911375
0.5	0.212531	0.088625	0.911375	0.912225	0.401698	0.598302	0.411464	0.588536	0	0.787469	0.284257	0.715743	0.087775
0.5	0.212531	0.088625	0.911375	0.087775	0.401698	0.598302	0.411464	0.588536	0	0.787469	0.284257	0.715743	0.912225
0.5	0.212531	0.088625	0.911375	0.087775	0.912225	0.598302	0.411464	0.588536	0	0.787469	0.284257	0.715743	0.401698
0.5	0.212531	0.088625	0.911375	0.087775	0.912225	0.401698	0.411464	0.588536	0	0.787469	0.284257	0.715743	0.598302
0.5	0.212531	0.088625	0.911375	0.087775	0.912225	0.401698	0.598302	0.588536	0	0.787469	0.284257	0.715743	0.411464
0.5	0.212531	0.088625	0.911375	0.087775	0.912225	0.401698	0.598302	0.411464	0	0.787469	0.284257	0.715743	0.588536
0.5	0.212531	0.715743	0.087775	0.912225	0.401698	0.598302	0.411464	0.588536	0	0.787469	0.284257	0.088625	0.911375
0.5	0.212531	0.715743	0.911375	0.912225	0.401698	0.598302	0.411464	0.588536	0	0.787469	0.284257	0.088625	0.087775
0.5	0.212531	0.715743	0.911375	0.087775	0.401698	0.598302	0.411464	0.588536	0	0.787469	0.284257	0.088625	0.912225
0.5	0.212531	0.715743	0.911375	0.087775	0.912225	0.598302	0.411464	0.588536	0	0.787469	0.284257	0.088625	0.401698
0.5	0.212531	0.715743	0.911375	0.087775	0.912225	0.401698	0.411464	0.588536	0	0.787469	0.284257	0.088625	0.598302
0.5	0.212531	0.715743	0.911375	0.087775	0.912225	0.401698	0.598302	0.588536	0	0.787469	0.284257	0.088625	0.411464
0.5	0.212531	0.715743	0.911375	0.087775	0.912225	0.401698	0.598302	0.411464	0	0.787469	0.284257	0.088625	0.588536
0.5	0.212531	0.715743	0.088625	0.912225	0.401698	0.598302	0.411464	0.588536	0	0.787469	0.284257	0.911375	0.087775
0.5	0.212531	0.715743	0.088625	0.087775	0.401698	0.598302	0.411464	0.588536	0	0.787469	0.284257	0.911375	0.912225
0.5	0.212531	0.715743	0.088625	0.087775	0.912225	0.598302	0.411464	0.588536	0	0.787469	0.284257	0.911375	0.401698
0.5	0.212531	0.715743	0.088625	0.087775	0.912225	0.401698	0.411464	0.588536	0	0.787469	0.284257	0.911375	0.598302
0.5	0.212531	0.715743	0.088625	0.087775	0.912225	0.401698	0.598302	0.588536	0	0.787469	0.284257	0.911375	0.411464
0.5	0.212531	0.715743	0.088625	0.087775	0.912225	0.401698	0.598302	0.411464	0	0.787469	0.284257	0.911375	0.588536
0.5	0.212531	0.715743	0.088625	0.911375	0.401698	0.598302	0.411464	0.588536	0	0.787469	0.284257	0.087775	0.912225
0.5	0.212531	0.715743	0.088625	0.911375	0.912225	0.598302	0.411464	0.588536	0	0.787469	0.284257	0.087775	0.401698
0.5	0.212531	0.715743	0.088625	0.911375	0.912225	0.401698	0.411464	0.588536	0	0.787469	0.284257	0.087775	0.598302
0.5	0.212531	0.715743	0.088625	0.911375	0.912225	0.401698	0.598302	0.588536	0	0.787469	0.284257	0.087775	0.411464
0.5	0.212531	0.715743	0.088625	0.911375	0.912225	0.401698	0.598302	0.411464	0	0.787469	0.284257	0.087775	0.588536
0.5	0.212531	0.715743	0.088625	0.911375	0.087775	0.598302	0.411464	0.588536	0	0.787469	0.284257	0.912225	0.401698
0.5	0.212531	0.715743	0.088625	0.911375	0.087775	0.401698	0.411464	0.588536	0	0.787469	0.284257	0.912225	0.598302
0.5	0.212531	0.715743	0.088625	0.911375	0.087775	0.401698	0.598302	0.588536	0	0.787469	0.284257	0.912225	0.411464
0.5	0.212531	0.715743	0.088625	0.911375	0.087775	0.401698	0.598302	0.411464	0	0.787469	0.284257	0.912225	0.588536
0.5	0.212531	0.715743	0.088625	0.911375	0.087775	0.912225	0.411464	0.588536	0	0.787469	0.284257	0.401698	0.598302
0.5	0.212531	0.715743	0.088625	0.911375	0.087775	0.912225	0.598302	0.588536	0	0.787469	0.284257	0.401698	0.411464
0.5	0.212531	0.715743	0.088625	0.911375	0.087775	0.912225	0.598302	0.411464	0	0.787469	0.284257	0.401698	0.588536
0.5	0.212531	0.715743	0.088625	0.911375	0.087775	0.912225	0.401698	0.588536	0	0.787469	0.284257	0.598302	0.411464
0.5	0.212531	0.715743	0.088625	0.911375	0.087775	0.912225	0.401698	0.411464	0	0.787469	0.284257	0.598302	0.588536
0.5	0.212531	0.715743	0.088625	0.911375	0.087775	0.912225	0.401698	0.598302	0	0.787469	0.284257	0.411464	0.588536
0.5	0.212531	0.284257	0.087775	0.912225	0.401698	0.598302	0.411464	0.588536	0	0.787469	0.715743	0.088625	0.911375
0.5	0.212531	0.284257	0.911375	0.912225	0.401698	0.598302	0.411464	0.588536	0	0.787469	0.715743	0.088625	0.087775
0.5	0.212531	0.284257	0.911375	0.087775	0.401698	0.598302	0.411464	0.588536	0	0.787469	0.715743	0.088625	0.912225
0.5	0.212531	0.284257	0.911375	0.087775	0.912225	0.598302	0.411464	0.588536	0	0.787469	0.715743	0.088625	0.401698
0.5	0.212531	0.284257	0.911375	0.087775	0.912225	0.401698	0.411464	0.588536	0	0.787469	0.715743	0.088625	0.598302
0.5	0.212531	0.284257	0.911375	0.087775	0.912225	0.401698	0.598302	0.588536	0	0.787469	0.715743	0.088625	0.411464
0.5	0.212531	0.284257	0.911375	0.087775	0.912225	0.401698	0.598302	0.411464	0	0.787469	0.715743	0.088625	0.588536
0.5	0.212531	0.284257	0.088625	0.912225	0.401698	0.598302	0.411464	0.588536	0	0.787469	0.715743	0.911375	0.087775
0.5	0.212531	0.284257	0.088625	0.087775	0.401698	0.598302	0.411464	0.588536	0	0.787469	0.715743	0.911375	0.912225
0.5	0.212531	0.284257	0.088625	0.087775	0.912225	0.598302	0.411464	0.588536	0	0.787469	0.715743	0.911375	0.401698
0.5	0.212531	0.284257	0.088625	0.087775	0.912225	0.401698	0.411464	0.588536	0	0.787469	0.715743	0.911375	0.598302
0.5	0.212531	0.284257	0.088625	0.087775	0.912225	0.401698	0.598302	0.588536	0	0.787469	0.715743	0.911375	0.411464
0.5	0.212531	0.284257	0.088625	0.087775	0.912225	0.401698	0.598302	0.411464	0	0.787469	0.715743	0.911375	0.588536
0.5	0.212531	0.284257	0.088625	0.911375	0.401698	0.598302	0.411464	0.588536	0	0.787469	0.715743	0.087775	0.912225
0.5	0.212531	0.284257	0.088625	0.911375	0.912225	0.598302	0.411464	0.588536	0	0.787469	0.715743	0.087775	0.401698
0.5	0.212531	0.284257	0.088625	0.911375	0.912225	0.401698	0.411464	0.588536	0	0.787469	0.715743	0.087775	0.598302
0.5	0.212531	0.284257	0.088625	0.911375	0.912225	0.401698	0.598302	0.588536	0	0.787469	0.715743	0.087775	0.411464
0.5	0.212531	0.284257	0.088625	0.911375	0.912225	0.401698	0.598302	0.411464	0	0.787469	0.715743	0.087775	0.588536
0.5	0.212531	0.284257	0.088625	0.911375	0.087775	0.598302	0.411464	0.588536	0	0.787469	0.715743	0.912225	0.401698
0.5	0.212531	0.284257	0.088625	0.911375	0.087775	0.401698	0.411464	0.588536	0	0.787469	0.715743	0.912225	0.598302
0.5	0.212531	0.284257	0.088625	0.911375	0.087775	0.401698	0.598302	0.588536	0	0.787469	0.715743	0.912225	0.411464
0.5	0.212531	0.284257	0.088625	0.911375	0.087775	0.401698	0.598302	0.411464	0	0.787469	0.715743	0.912225	0.588536
0.5	0.212531	0.284257	0.088625	0.911375	0.087775	0.912225	0.411464	0.588536	0	0.787469	0.715743	0.401698	0.598302
0.5	0.212531	0.284257	0.088625	0.911375	0.087775	0.912225	0.598302	0.588536	0	0.787469	0.715743	0.401698	0.411464
0.5	0.212531	0.284257	0.088625	0.911375	0.087775	0.912225	0.598302	0.411464	0	0.787469	0.715743	0.401698	0.588536
0.5	0.212531	0.284257	0.088625	0.911375	0.087775	0.912225	0.401698	0.588536	0	0.787469	0.715743	0.598302	0.411464
0.5	0.212531	0.284257	0.088625	0.911375	0.087775	0.912225	0.401698	0.411464	0	0.787469	0.715743	0.598302	0.588536
0.5	0.212531	0.284257	0.088625	0.911375	0.087775	0.912225	0.401698	0.598302	0	0.787469	0.715743	0.411464	0.588536
0.5	0.212531	0.284257	0.715743	0.912225	0.401698	0.598302	0.411464	0.588536	0	0.787469	0.088625	0.911375	0.087775
0.5	0.212531	0.284257	0.715743	0.087775	0.401698	0.598302	0.411464	0.588536	0	0.787469	0.088625	0.911375	0.912225
0.5	0.212531	0.284257	0.715743	0.087775	0.912225	0.598302	0.411464	0.588536	0	0.787469	0.088625	0.911375	0.401698
0.5	0.212531	0.284257	0.715743	0.087775	0.912225	0.401698	0.411464	0.588536	0	0.787469	0.088625	0.911375	0.598302
0.5	0.212531	0.284257	0.715743	0.087775	0.912225	0.401698	0.598302	0.588536	0	0.787469	0.088625	0.911375	0.411464
0.5	0.212531	0.284257	0.715743	0.087775	0.912225	0.401698	0.598302	0.411464	0	0.787469	0.088625	0.911375	0.588536
0.5	0.212531	0.284257	0.715743	0.911375	0.401698	0.598302	0.411464	0.588536	0	0.787469	0.088625	0.087775	0.912225
0.5	0.212531	0.284257	0.715743	0.911375	0.912225	0.598302	0.411464	0.588536	0	0.787469	0.088625	0.087775	0.401698
0.5	0.212531	0.284257	0.715743	0.911375	0.912225	0.401698	0.411464	0.588536	0	0.787469	0.088625	0.087775	0.598302
0.5	0.212531	0.284257	0.715743	0.911375	0.912225	0.401698	0.598302	0.588536	0	0.787469	0.088625	0.087775	0.411464
0.5	0.212531	0.284257	0.715743	0.911375	0.912225	0.401698	0.598302	0.411464	0	0.787469	0.088625	0.087775	0.588536
0.5	0.212531	0.284257	0.715743	0.911375	0.087775	0.598302	0.411464	0.588536	0	0.787469	0.088625	0.912225	0.401698
0.5	0.212531	0.284257	0.715743	0.911375	0.087775	0.401698	0.411464	0.588536	0	0.787469	0.088625	0.912225	0.598302
0.5	0.212531	0.284257	0.715743	0.911375	0.087775	0.401698	0.598302	0.588536	0	0.787469	0.088625	0.912225	0.411464
0.5	0.212531	0.284257	0.715743	0.911375	0.087775	0.401698	0.598302	0.411464	0	0.787469	0.088625	0.912225	0.588536
0.5	0.212531	0.284257	0.715743	0.911375	0.087775	0.912225	0.411464	0.588536	0	0.787469	0.088625	0.401698	0.598302
0.5	0.212531	0.284257	0.715743	0.911375	0.087775	0.912225	0.598302	0.588536	0	0.787469	0.088625	0.401698	0.411464
0.5	0.212531	0.284257	0.715743	0.911375	0.087775	0.912225	0.598302	0.411464	0	0.787469	0.088625	0.401698	0.588536
0.5	0.212531	0.284257	0.715743	0.911375	0.087775	0.912225	0.401698	0.588536	0	0.787469	0.088625	0.598302	0.411464
0.5	0.212531	0.284257	0.715743	0.911375	0.087775	0.912225	0.401698	0.411464	0	0.787469	0.088625	0.598302	0.588536
0.5	0.212531	0.284257	0.715743	0.911375	0.087775	0.912225	0.401698	0.598302	0	0.787469	0.088625	0.411464	0.588536
0.5	0.212531	0.284257	0.715743	0.088625	0.401698	0.598302	0.411464	0.588536	0	0.787469	0.911375	0.087775	0.912225
0.5	0.212531	0.284257	0.715743	0.088625	0.912225	0.598302	0.411464	0.588536	0	0.787469	0.911375	0.087775	0.401698
0.5	0.212531	0.284257	0.715743	0.088625	0.912225	0.401698	0.411464	0.588536	0	0.787469	0.911375	0.087775	0.598302
0.5	0.212531	0.284257	0.715743	0.088625	0.912225	0.401698	0.598302	0.588536	0	0.787469	0.911375	0.087775	0.411464
0.5	0.212531	0.284257	0.715743	0.088625	0.912225	0.401698	0.598302	0.411464	0	0.787469	0.911375	0.087775	0.588536
0.5	0.212531	0.284257	0.715743	0.088625	0.087775	0.598302	0.411464	0.588536	0	0.787469	0.911375	0.912225	0.401698
0.5	0.212531	0.284257	0.715743	0.088625	0.087775	0.401698	0.411464	0.588536	0	0.787469	0.911375	0.912225	0.598302
0.5	0.212531	0.284257	0.715743	0.088625	0.087775	0.401698	0.598302	0.588536	0	0.787469	0.911375	0.912225	0.411464
0.5	0.212531	0.284257	0.715743	0.088625	0.087775	0.401698	0.598302	0.411464	0	0.787469	0.911375	0.912225	0.588536
0.5	0.212531	0.284257	0.715743	0.088625	0.087775	0.912225	0.411464	0.588536	0	0.787469	0.911375	0.401698	0.598302
0.5	0.212531	0.284257	0.715743	0.088625	0.087775	0.912225	0.598302	0.588536	0	0.787469	0.911375	0.401698	0.411464
0.5	0.212531	0.284257	0.715743	0.088625	0.087775	0.912225	0.598302	0.411464	0	0.787469	0.911375	0.401698	0.588536
0.5	0.212531	0.284257	0.715743	0.088625	0.087775	0.912225	0.401698	0.588536	0	0.787469	0.911375	0.598302	0.411464
0.5	0.212531	0.284257	0.715743	0.088625	0.087775	0.912225	0.401698	0.411464	0	0.787469	0.911375	0.598302	0.588536
0.5	0.212531	0.284257	0.715743	0.088625	0.087775	0.912225	0.401698	0.598302	0	0.787469	0.911375	0.411464	0.588536
0.5	0.212531	0.284257	0.715743	0.088625	0.911375	0.598302	0.411464	0.588536	0	0.787469	0.087775	0.912225	0.401698
0.5	0.212531	0.284257	0.715743	0.088625	0.911375	0.401698	0.411464	0.588536	0	0.787469	0.087775	0.912225	0.598302
0.5	0.212531	0.284257	0.715743	0.088625	0.911375	0.401698	0.598302	0.588536	0	0.787469	0.087775	0.912225	0.411464
0.5	0.212531	0.284257	0.715743	0.088625	0.911375	0.401698	0.598302	0.411464	0	0.787469	0.087775	0.912225	0.588536
0.5	0.212531	0.284257	0.715743	0.088625	0.911375	0.912225	0.411464	0.588536	0	0.787469	0.087775	0.401698	0.598302
0.5	0.212531	0.284257	0.715743	0.088625	0.911375	0.912225	0.598302	0.588536	0	0.787469	0.087775	0.401698	0.411464
0.5	0.212531	0.284257	0.715743	0.088625	0.911375	0.912225	0.598302	0.411464	0	0.787469	0.087775	0.401698	0.588536
0.5	0.212531	0.284257	0.715743	0.088625	0.911375	0.912225	0.401698	0.588536	0	0.787469	0.087775	0.598302	0.411464
0.5	0.212531	0.284257	0.715743	0.088625	0.911375	0.912225	0.401698	0.411464	0	0.787469	0.087775	0.598302	0.588536
0.5	0.212531	0.284257	0.715743	0.088625	0.911375	0.912225	0.401698	0.598302	0	0.787469	0.087775	0.411464	0.588536
0.5	0.212531	0.284257	0.715743	0.088625	0.911375	0.087775	0.411464	0.588536	0	0.787469	0.912225	0.401698	0.598302
0.5	0.212531	0.284257	0.715743	0.088625	0.911375	0.087775	0.598302	0.588536	0	0.787469	0.912225	0.401698	0.411464
0.5	0.212531	0.284257	0.715743	0.088625	0.911375	0.087775	0.598302	0.411464	0	0.787469	0.912225	0.401698	0.588536
0.5	0.212531	0.284257	0.715743	0.088625	0.911375	0.087775	0.401698	0.588536	0	0.787469	0.912225	0.598302	0.411464
0.5	0.212531	0.284257	0.715743	0.088625	0.911375	0.087775	0.401698	0.411464	0	0.787469	0.912225	0.598302	0.588536
0.5	0.212531	0.284257	0.715743	0.088625	0.911375	0.087775	0.401698	0.598302	0	0.787469	0.912225	0.411464	0.588536
0.5	0.212531	0.284257	0.715743	0.088625	0.911375	0.087775	0.912225	0.588536	0	0.787469	0.401698	0.598302	0.411464
0.5	0.212531	0.284257	0.715743	0.088625	0.911375	0.087775	0.912225	0.411464	0	0.787469	0.401698	0.598302	0.588536
0.5	0.212531	0.284257	0.715743	0.088625	0.911375	0.087775	0.912225	0.598302	0	0.787469	0.401698	0.411464	0.588536
0.5	0.212531	0.284257	0.715743	0.088625	0.911375	0.087775	0.912225	0.401698	0	0.787469	0.598302	0.411464	0.588536
0.5	0.212531	0.787469	0.087775	0.912225	0.401698	0.598302	0.411464	0.588536	0	0.284257	0.715743	0.088625	0.911375
0.5	0.212531	0.787469	0.911375	0.912225	0.401698	0.598302	0.411464	0.588536	0	0.284257	0.715743	0.088625	0.087775
0.5	0.212531	0.787469	0.911375	0.087775	0.401698	0.598302	0.411464	0.588536	0	0.284257	0.715743	0.088625	0.912225
0.5	0.212531	0.787469	0.911375	0.087775	0.912225	0.598302	0.411464	0.588536	0	0.284257	0.715743	0.088625	0.401698
0.5	0.212531	0.787469	0.911375	0.087775	0.912225	0.401698	0.411464	0.588536	0	0.284257	0.715743	0.088625	0.598302
0.5	0.212531	0.787469	0.911375	0.087775	0.912225	0.401698	0.598302	0.588536	0	0.284257	0.715743	0.088625	0.411464
0.5	0.212531	0.787469	0.911375	0.087775	0.912225	0.401698	0.598302	0.411464	0	0.284257	0.715743	0.088625	0.588536
0.5	0.212531	0.787469	0.088625	0.912225	0.401698	0.598302	0.411464	0.588536	0	0.284257	0.715743	0.911375	0.087775
0.5	0.212531	0.787469	0.088625	0.087775	0.401698	0.598302	0.411464	0.588536	0	0.284257	0.715743	0.911375	0.912225
0.5	0.212531	0.787469	0.088625	0.087775	0.912225	0.598302	0.411464	0.588536	0	0.284257	0.715743	0.911375	0.401698
0.5	0.212531	0.787469	0.088625	0.087775	0.912225	0.401698	0.411464	0.588536	0	0.284257	0.715743	0.911375	0.598302
0.5	0.212531	0.787469	0.088625	0.087775	0.912225	0.401698	0.598302	0.588536	0	0.284257	0.715743	0.911375	0.411464
0.5	0.212531	0.787469	0.088625	0.087775	0.912225	0.401698	0.598302	0.411464	0	0.284257	0.715743	0.911375	0.588536
0.5	0.212531	0.787469	0.088625	0.911375	0.401698	0.598302	0.411464	0.588536	0	0.284257	0.715743	0.087775	0.912225
0.5	0.212531	0.787469	0.088625	0.911375	0.912225	0.598302	0.411464	0.588536	0	0.284257	0.715743	0.087775	0.401698
0.5	0.212531	0.787469	0.088625	0.911375	0.912225	0.401698	0.411464	0.588536	0	0.284257	0.715743	0.087775	0.598302
0.5	0.212531	0.787469	0.088625	0.911375	0.912225	0.401698	0.598302	0.588536	0	0.284257	0.715743	0.087775	0.411464
0.5	0.212531	0.787469	0.088625	0.911375	0.912225	0.401698	0.598302	0.411464	0	0.284257	0.715743	0.087775	0.588536
0.5	0.212531	0.787469	0.088625	0.911375	0.087775	0.598302	0.411464	0.588536	0	0.284257	0.715743	0.912225	0.401698
0.5	0.212531	0.787469	0.088625	0.911375	0.087775	0.401698	0.411464	0.588536	0	0.284257	0.715743	0.912225	0.598302
0.5	0.212531	0.787469	0.088625	0.911375	0.087775	0.401698	0.598302	0.588536	0	0.284257	0.715743	0.912225	0.411464
0.5	0.212531	0.787469	0.088625	0.911375	0.087775	0.401698	0.598302	0.411464	0	0.284257	0.715743	0.912225	0.588536
0.5	0.212531	0.787469	0.088625	0.911375	0.087775	0.912225	0.411464	0.588536	0	0.284257	0.715743	0.401698	0.598302
0.5	0.212531	0.787469	0.088625	0.911375	0.087775	0.912225	0.598302	0.588536	0	0.284257	0.715743	0.401698	0.411464
0.5	0.212531	0.787469	0.088625	0.911375	0.087775	0.912225	0.598302	0.411464	0	0.284257	0.715743	0.401698	0.588536
[truncated: 1,472 more rows]
